# Supplementary material for: Genetic Mapping and QTL Analysis of Growth-Related Traits in Pinctada fucata Using Restriction-Site Associated DNA Sequencing
Source: PLoS One. 2014 Nov 4;9(11):e111707. doi: 10.1371/journal.pone.0111707 (PMC4219768; doi:10.1371/journal.pone.0111707)
Supplement: Table S2 — Markers used for linkage and QTL mapping. The information of 1373 SNP markers includes marker name, SNP position, major allele, minor allele and the consensus sequences those contained the SNPs. (XLS) [file pone.0111707.s004.xls]

## Sheet: Sheet1
SNP marker name	SNP position	major allele	minor allele	consensus sequences containing SNPs
877	6	A	T	AATTCAAAGACTATATGACCAGCTATATGAAACACAAGAAAAG
2134	12	A	G	AATTCTTCATCGTGGAAATAGACTGAGACAAGCCAGATTATAT
2565	39	T	A	AATTCATCAAATCAACTTACCAAGCTTCTATCTCTGACTTTGA
3346	37	A	C	AATTCCTCTATATCAATTTTGTCTTTCAATCATTGGCTGTATT
4579	9	T	G	AATTCCCGTTCTATTTTTACGCACTAATCCTATTTGTGTATGC
5255	29	C	T	AATTCTCAAGGAAGTACTGACATTTAGTCCCTCCATGACATCA
7371	22	T	A	AATTCCATTGAGTTTACGCTTACCCATAAATTGATTACGTGGG
8209	12	T	G	AATTCTTGAACTTGACTAGTTTAATAGTCATTGAAGTCGCGAT
8851	33	A	T	AATTCCATGTTTTGAGTACTTTTTAAAAAAATATACGACGGTC
9828	31	T	C	AATTCCAGCCATTCATTTTCTGCCTTGCCTCTATGCTTGAAAT
10338	29	G	A	AATTCCTTCAGGAATTGCTGCTTGCAGAAAAATGGGCTAGAAT
10692	19	G	T	AATTCCGCATAAACCACATGAGTCCTGGTTTCTATGGTAATAA
11773	13	T	A	AATTCAGTAAAAATTTCATTGCAAGTACGAAAGACATTTTAAA
11915	10	A	T	AATTCTGAATACGCACTAGAGGCATATCCTTACTTGATATTCC
12875	30	G	A	AATTCTTAATGATTGACATATTGTATTGGATTATTCATTTCCA
13195	30	G	A	AATTCCGCTGGACATACGCCCATGGGCATATGGAGCTTTCGCC
13393	38	G	A	AATTCTGAGCAATTTTTGAAGCAATTTTGTCAAAGACAACCAA
14831	40	C	T	AATTCAAGATCTACCAAGCTTGGCAATTCATGTCTTAAACTCT
14969	16	C	A	AATTCCGAATGAAATCTGCGTAAAAAGGAAGTATTTCGATCTG
15362	13	G	T	AATTCCTTGCAAGTTTTTTATACACCTATGAATAATTTCTTTT
16419	25	A	T	AATTCCTTCCGTCCATGAAAAATATACTTTATTTTGGCATTGT
16916	41	A	T	AATTCTGATTTGTCTAATAATGTAACTCACAAAAGGTACTATT
17177	22	C	T	AATTCAGCATAAGAAGATCATCTTAAGATAAATAATCGCAGAT
17273	29	G	C	AATTCCAAATTTCGGCCCCTTCCCAATGCCAAATTTCTTCTAT
18182	31	A	T	AATTCATTTCAAAATGGTAACTTTTTTGGTAAATATGAGTAAT
18567	11	T	A	AATTCAGGACTTGTTTACCTATCGATATCCAAAATATTGACGT
19847	35	C	T	AATTCAACGAACAAATACTACGAATAATGCAAAGCTTGGGCAT
20710	8	T	A	AATTCTTTGACAGCTAAAATGTAACCATTTATTCCCATTTTTA
23445	35	A	C	AATTCTTTCCATCTAAATTAAACTACCGTATAACCAGAAATTT
24168	31	A	G	AATTCTGTTTTCGTTCAAGAAGAATACTTTGATATTTCAATTT
26049	12	C	T	AATTCTTTGCACTGAGTAAAACAACATTCAGATATCTAGGTAA
27966	29	C	T	AATTCATCTCATGCCCAACATATGAAAACCAAAAATCTTACCA
29185	6	A	C	AATTCACTTTTTCAAATGCAATTTTCTGACTTTAAAATTTCAC
29875	30	T	C	AATTCGTTTGCTGAGGAGCAGGCATTGGACGATGCAATCTATT
30243	17	G	C	AATTCTTTTCTTATTTGAAGGTTTTAAATAATGGAGGAACCTG
30974	37	C	T	AATTCTTTACATTCTTCTTCTTCTTCCTTGGTATGACCCTCCG
31559	8	A	G	AATTCATAATTTCTTACTTCAGAACCATGTACTCTGCTATCAT
31830	26	A	G	AATTCCACAGTGACTCCATGCTGTCAAAAACACCCCTGACTGG
34626	14	T	G	AATTCATATTTTCTCTTTATCATTGTAGGTATTGCACAGAGAG
35033	7	C	G	AATTCCCTATGCGAACCTACTGAGAAAACTCATCTTAATCTTT
35142	16	G	A	AATTCAATTAGAAATGATAGTAAAAACTTAGTCAAATGACTGA
35472	33	G	T	AATTCATCTTTTAGCAGAGTTAGCACTGCCATTAGTGCTCTAA
36669	15	T	C	AATTCCTCTTGATTCGATTTCGGTCACATCTACTGATCGTTAA
36855	33	A	T	AATTCTAAAGGAATTTGTTTTTCTTTGTTCGTAATTTGTCAAT
37278	29	T	C	AATTCCCAAGTCGGCCGCCATTACTAAATTTGTTTACTCAACA
37545	40	C	A	AATTCTGAAAGTTAATAGATTGGCTGATGAGATGAAATAAAAT
39958	21	A	G	AATTCGGAATTGTCGAAGTAAGGGCATTTATAAAGCTATTTTT
41272	6	T	A	AATTCTAAAATTCTCACACCAGAGGGCGCTAGTTAAATGAATT
42856	34	A	T	AATTCGTTACAAAGGATTTCTAAGATATTCATGATCAAAATCA
43409	33	C	T	AATTCATTCATCCGCTGATTCAAAGAAATGAACAGATAGTTAA
43484	37	A	T	AATTCTGAATTTGAAGAAGTGGCGCCGAATTGTACTAGTAAAT
43790	19	G	T	AATTCAAAACAAACATTTGTCATGTCACCACTCTAGTCTAAAC
45043	6	A	T	AATTCAGTCTCCTTTTTGCATGAAAAACATCTAGGTTTTTGTG
45197	39	C	T	AATTCAGCAGCAAGCATTCCTTTTTTACGGGCATCCCGCCAAT
45457	9	A	T	AATTCAACAAAGTCGAGATCTGAAATTCAACATCTTAAAATTT
47329	12	A	G	AATTCACAGCAGGTACATATAAAAAAATATCACAAAAACGAGT
48200	30	A	G	AATTCCTGATGAGTTATGAAAGTGTGATAACATGGATGTGTCC
50735	12	C	G	AATTCATTGTAGTTTAAATAGGTATTTTGAGGGCCATTCATAC
50937	16	T	G	AATTCCAGCAAAGGATTTCTACAAATACACGGAAATGGAGGAT
51478	17	T	A	AATTCTGGGAGGTATTTAGTGGTCGTGTAGTGACCATTCGTTG
52066	9	G	A	AATTCTGCGAGATATAATGTTCCAACGCCTGTCACATCAATTT
52868	25	C	T	AATTCGGATTTGAAAGATTCAGTCCTCGACGATACCACATCAA
54197	28	T	C	AATTCTTTACAGAGCCGTGGCATTAGGTTTAACGGCAGATGAA
54890	17	T	C	AATTCGCGAAAATGTGCCTTTCTATCCTTACACGAATTACTAG
55257	14	G	A	AATTCCCATCGAAGCGGTTGAATGAACAACATTCCGAAGTGAG
55888	39	C	T	AATTCAAATACTCAGGTAAATTTGTCATATATCTGTATTGAAA
55906	20	C	A	AATTCTTGCGACTTATAAACAGCACTTTGGCTGGAAGCATCAC
57436	23	A	T	AATTCAGTCAAAGCGTTTATTAAATGAGAAAATGCTCCTGCAT
58739	16	C	T	AATTCAACTCAATGACACTTGTTGCCTTCTCTTCCGAGATCGC
58861	40	G	A	AATTCAGCCTTCAAAAGTTTAAACTTTATTTATTTTACAACAT
58920	23	T	A	AATTCCCCAAGTCTGCTACTCCTGTGATAATGTCCATAACAAA
59084	22	A	G	AATTCACATATATATGTAGATGAACTATATAAGCCCCATTTAA
60734	33	A	T	AATTCTTTGTTGTCAATTTTCCTTTGATGTCATGTATATCCTA
61831	6	C	T	AATTCCCTCAATCAAAAAGATGCAGTACACACGTCATTATCCT
63044	26	A	T	AATTCATACCAAAACAAATTCAGATAAAGAATGTTTACTTCAT
63299	14	A	G	AATTCAATTGGAAATAATTCCATCATATTCAAAAATACCATTT
63367	8	T	A	AATTCAGAAGATCATTTTCACGAGGTACCTAAGGCTAAGTCCT
63473	37	T	C	AATTCACAAGCTAGTCCAAGAAGTTTGAAGCGACCTTCGACCT
63528	11	C	T	AATTCCTTACCCTCACATAATAACAACGAATAAAATCCAACAA
64356	26	C	G	AATTCTCAGAATAAAGATACCGATAGTCGGTCAGAAAACGGTC
66852	29	T	G	AATTCAGTATGACTATAGATGTATCTATTTAATAAGACACTTT
69124	9	G	A	AATTCTACGTAAGCGTAACCTTTTGACTTCCCTTTAAACGTAC
70119	28	A	G	AATTCCGAAGTATTGTGCAATTGTAACATTTAAAAAGATTTAA
71183	39	A	T	AATTCCTTTATTACATGAATAAATGTGATAACTCAAGATTGAC
72224	22	C	T	AATTCGTATTTATTCGGGTCACAAAAGCAGCATGTGACAGGTT
72569	7	A	T	AATTCGTGGTTCATTCAGTCAAATTACGATATCAAATCGCGAC
72930	25	A	C	AATTCCTAGATAAATTAGCCTTAAAGATGTTGTATGTTTACTG
73224	18	T	C	AATTCTGGGGGGAATTTTAAGGTGAAATTTTTGCATTGTACAT
74448	27	T	G	AATTCATGAAATTGAGACTGCTATAATTTCGATTGTGGTTTTA
78248	32	T	C	AATTCCCTGTGCGTGGAATTACTTGCCAAACTCACACGCTGCA
79674	19	A	G	AATTCAGTCTCAAAAGAAGGAGGATCAAATATCAACAAATTCT
80006	19	A	T	AATTCCAGAGTTAATGGCAATATTCCTTTTCTGTTGTCTTGCC
80037	38	A	T	AATTCATATGATGAAATATTATCATTGTCACCCATAGACCAAG
80295	31	C	T	AATTCTTACATGTATACATAATTCATTATTCAAACCTTTAAAT
81989	17	G	A	AATTCGGTCAGCCCTTAGCAGTACAAAGGGTAAGTATACACAC
82012	18	G	A	AATTCCAATGCCACACTGTTTCCTTTCAGAGTGTAACGCACAT
82015	8	C	T	AATTCATCTTTTGTGGAGCTCGTAAAAAAGTTCCCCGTGAGGG
83383	27	C	T	AATTCTGAACTCAAAAGTTTGTATATCAAGTTCAAAATAAAAT
84119	33	G	T	AATTCTGCCAATCTAAAAGGCTGTGACTGGATGCAGAGGACTG
86674	20	T	G	AATTCTGTAACATGGCTCATAATTAAAATTAGAAGATTTGGAT
86832	24	A	T	AATTCTGCCCGCTGAGAAGTATTAAACGCTACGTTTCAATCTG
87844	8	A	T	AATTCATAAGCGTTTCAGAGACGTTTTATCACGAAGATGCGAACG
88593	11	C	T	AATTCAGCTACAAAAGTTCACTTGATCGGTGAATGAAATCCAA
89044	33	A	G	AATTCACTCTATGGTTTACTAAATGCTTGTACGAGTTGTAGTT
92947	17	T	A	AATTCTTCCGTCATTTTAAAATGATAGGTCGCCAAATTTAAAC
95691	40	C	A	AATTCATTCAAACAATATTACAAATATACAGGAAATCTACCTT
97353	18	G	A	AATTCAATATCTTATCAACAAAACCAAACATATTGGTAAAACC
97654	11	C	G	AATTCGGTTTCTTAGCAAATTGCTTCTCCGTTGCAAACATTTG
98307	36	T	G	AATTCTTTTAATGATATAAAAGTGAAATTATGGAATAAATCTC
98327	28	T	A	AATTCTCTCTTTTTAATGGTTTAATAAAATTTGTTTGGTTAAA
98555	37	T	C	AATTCCTTTGATGATTACTTAGACTTTCTTTCAATATTTTGAT
98724	37	A	G	AATTCTCTAGTTGGATTTCCTCTTTTAAGGCCTGAAGAATTAT
98978	11	T	A	AATTCGATCATCTTCGGCTGATCGTCTGTCTCTTTGACACATT
99925	21	G	A	AATTCCGGTCAAATTTTGCTAATGAATTGTAGAAACAATATTC
100250	38	G	A	AATTCTATTTGATACAGTTGACCCTTTTCTTTTTACAGGAAAA
101026	16	G	A	AATTCATTTTGTAATGTGCATGAGTTAAGCTCTGAATGCTCAA
103476	17	G	T	AATTCCCATCGGAACGGTTGATCAAACCTGGATCTGCTGAAAG
104192	9	A	G	AATTCACCAACTTTCAAAGCAACTCGCCTTCCTTGCATTCTAA
104266	8	A	G	AATTCGGATATAAGGAAGGTTCTAACTTACTTAACATTTTCAA
105342	6	C	T	AATTCTTGCTGATCTCCTTTCTTCTAACACGACGAGGGTTGAG
106531	24	A	G	AATTCAAGACATCATATTGGAAAGTTATAATCTGACATAATAG
107035	13	T	A	AATTCGGATAAATTTAATAAATATACCATATAAAATCTGGTGC
107584	24	A	G	AATTCCCTCTTGAGAAAGACATTATAAAATCATACTGAGATAT
108637	20	G	A	AATTCTTGTGTCCATGTAGGATGAACTTCACTTTGCTGTAGAT
109639	25	G	A	AATTCATTCAGATGTGAACCAGATGGAGAGGAAGAAAGAGAAA
110433	13	C	G	AATTCTGATCATCCCTCGGTACTTCTATTTTGATGCACATACC
111786	12	A	C	AATTCTTATGCAGAGATATTCCAATAAAGCAAGCAAGGTCAAG
112627	21	A	C	AATTCGTTCCATCTAGCTTGCTGTAGTACATTAACGCTAGCAG
112651	21	G	T	AATTCTGGACCCCTGCTTCTTATCTTTAAATTATTCATGTGAT
115777	38	C	T	AATTCATGTAGTCATCACGGCAGTTTATGAAACAAAATTAAAT
116493	17	T	G	AATTCGTCTATAATAATGGTATTTTTGTCAAAACAGAGATTTC
116707	36	A	T	AATTCTGAGCATGTTCGTAATTATGCATATAACGTTAAGAAAT
116917	8	C	G	AATTCCCCAAAAGTTTATAATTCTGTTATTACCTTGATCAAAT
116926	36	G	T	AATTCCCGTACAAATAAAACATTTTATAATGTTATTATAAATG
116992	33	T	A	AATTCGTTTAAGAATTTAAGAAAGGAGGGGATTTATATAACGA
117916	23	G	A	AATTCTTGCTGTCAGGTGTGCAAAGGAATTGAGAGATTTAGGA
121011	31	G	T	AATTCTTCTAAGGATTACTAGAATCATAAGGTAGGAGGTCAAA
121630	19	C	T	AATTCGTCCTTGTGAGATTAGCCGGCAGCTCCAAGTTTCACAC
121981	29	A	T	AATTCACGAAATTTTTAAGAGATATTTTAAAGGCTTGAAAATC
123214	35	T	C	AATTCTTATTAAAACTGCGTAGTGGCATGGTTCTCCTATGCAT
123795	9	A	C	AATTCTACACATTTCAGCAACCGCAAAAGACTTTATCATTAAA
124216	27	A	G	AATTCTGATTGGTCAAGTAAAAATTTGCAAGTATCACTATTGA
125407	14	T	C	AATTCAGTACTTTTTGTCAATTATAATCCTTAGTTTGATTTCC
126100	32	A	T	AATTCCGACAAAGTAGATTAGAATCTTGGAATTTTAACATTTT
126428	17	T	A	AATTCTTGTGCTTTTAAATTACGATAACACTATTTCTGAAAAA
134335	25	C	T	AATTCTGATAAAATCTCGATGCCATCATAATCGGCGACGTAGG
137820	33	A	G	AATTCGGCAACAGTAACAGTGAAAAGTGGAGGAAAAAAAGGAA
138191	11	T	C	AATTCCCCATCACCATGGCGTTGGTAGAGTTTGCAACTTTCTT
139579	39	G	A	AATTCTTTAGCATTTCTTTTTATTTTGAATACCTTTGAATTAT
140298	18	G	A	AATTCACAACTGTTAAAATATAAATTCGGCCTTCTCGACGTCG
141479	37	T	A	AATTCATCCCTATAATGTAACTTGAAGAACATGCATTAAATTG
141533	17	A	G	AATTCTTCTACGAGGAGCAAATGCAGAAAATGGAGTCCATGGG
141876	37	G	A	AATTCACTAGAATCACCAAACTTTCCACTATTGTTCGACACAG
141921	40	T	C	AATTCTCTCTGTGGCATACTCAAAAAGTGTCGATAATATTGAA
141969	10	A	G	AATTCATATAAAGAATCAATGGATTAATGGATTTCATATGAAA
142602	28	A	T	AATTCAATTAATATTCACAAAATGAAAACTTTAGCGATTGCTG
143010	24	C	T	AATTCTGATTTCTTCCTTAGGGCCAAATGATGCAGACATTCTG
143035	31	C	T	AATTCAGTCATATCGTAGAGAAGCTGCCTGCATCTGTATTTGA
145149	29	T	C	AATTCTCAAATTGATTGTTGTATTATTTTAGTGTTTACTGTAT
145569	6	T	C	AATTCTGATATTTGTAGTATAAAAAGGGTTAGATTACCCAGTG
146012	31	C	T	AATTCTTCTGGCTTCTCTTTGTTATATAATCGTTACTTTACAT
146146	18	T	G	AATTCTTTTGATTGATCTATGCTAAAGATGATTAAAATATTGA
147269	34	A	T	AATTCATGTTTTATCTGTAAATTTCTTTTCAAAAAGCCAAAAT
147815	20	A	G	AATTCTTACCAAATTTATGAATATTAAAGTATATTTTGAATAT
148275	6	C	A	AATTCCAAAGTATATTTCATCATATCTATGATTCTATAGTGAG
148393	12	A	G	AATTCCAGATGGGTGACACTATACATGTACCTGTCACTGAATG
150776	26	C	A	AATTCATTACATTTTCTTTCAGGTCCAGGTAACCCCTAGGGAT
151193	15	A	T	AATTCACTCTTCATACACATTCATCTATTTGGGTATAGGTCAT
151512	23	A	G	AATTCGTAACATAGGAAACAATAGAGTTCTTACATTTCTTATA
152366	31	C	T	AATTCCTATAATTCCAGCATGTAGCTGAGGTACTGTCAGAAGA
152492	27	G	A	AATTCATCTGTTCCAAACTGCAACAAGAAATAAGTATTCATAA
152744	15	T	C	AATTCTTTTTCAAGTTCCAATAATTGTTCGCTGGTGAACGCAG
153108	24	T	A	AATTCCTATATTCTGTGGACTTTTCATGTTTGTGACCTGCCTA
153643	23	C	T	AATTCTTCGAAAACATCTGAAGCAGATAAAGAATTTTTAAAAA
154165	17	A	G	AATTCTTATGCTTTAAACAAAAGGACAGATTTTAATGTAAGTC
154407	26	T	C	AATTCTGTCAGTGAATTTTTATCAGTTCTGAAACATGCAAAAA
154860	26	T	C	AATTCAAGGAGATAAACAAAAGATCCCAGTGATCCAGGAATCG
155935	21	A	T	AATTCTTTTTCAAAAAGTTTAAAAATGTTTTTAATTCTAGTAG
156237	22	G	T	AATTCCCACCACTGTACATTGGAGTCTAGCTGTGGAATTTTCT
156374	9	A	C	AATTCCGACTGAGTTCTATCAAAACGGGAGAAGAAGAAATCTA
156588	36	A	G	AATTCAGTCGTCATAGTCAGTAGAGTGCGGCAATTATTAGGAG
156766	17	G	C	AATTCTTCTTGTTTCCGAGTTATTCTGTTCTTTTTCGAGTCAC
157258	40	C	G	AATTCCTACTTACTCTAGCATCGATGTGACAGTTCAACCGAAT
158095	13	T	C	AATTCCATTGCACCATATGCGCATTTTAACAAGTAATGTCTCA
158213	9	C	T	AATTCTTATTTTTGGATGACTATCGTTTAATTGTGTTGCATAA
158427	38	A	G	AATTCACATTTCATTTAAAATTTTAAATTTACAAAATGAAAAT
158654	32	C	T	AATTCTGGTTTTAGTTTTTAATCTTCTGTTGCATATATTTTAA
158807	16	G	C	AATTCAAGGTAAGATCAAGTTATGGATTTCAAGTGAGACGGAA
158864	19	A	C	AATTCCCAGGGAACATATCATTTGCATATCACGTGACATGCGA
159066	7	A	G	AATTCAAATATTCTAAAAGTTGTTCTGAATTTTTTAATATCCA
159350	12	G	C	AATTCTTTGGTGAAGAAATATTCTCTTTAAGGAGGTCCAGGAC
159558	37	A	T	AATTCTTCTGCTTATTATTTTGATGAAATTTTACTTTCTTCAA
159658	25	G	A	AATTCATTCTGTATTATTAGTCATGATCAACTTTAAAAGCACA
160355	25	C	T	AATTCTTTGAATAGCTACGTGTATCTGTTGTGTGAACTTTTGA
160817	33	G	A	AATTCATTTTGAAGAATTGATTCATCATTAATGGAGTTTGAAT
160853	38	T	A	AATTCTTTTATTCCATATGAATTATATTGAAATGATTTTATAG
161357	40	G	T	AATTCAGATTCAGAATTTACAGTGTATCAGTTTTCTCATGTTT
161613	38	A	G	AATTCATTCAAAGAAATAAATTATGATTATATATCTAGAGCTT
161712	26	G	A	AATTCTGACTATGACTACAATTTTAACTATCCTTTTATTTTAACT
162556	18	A	C	AATTCTTCATTATTCTGACTTTTAAAAACATGTAAAATATGTC
163513	29	T	A	AATTCCGCATCTTCTGATAATATGTAGTATTTAAGTACATAAA
163738	16	T	C	AATTCTGAATGGAGTTGCAGCATTTGTGATAATTGGAATAGGT
164247	18	A	G	AATTCTCGTAAAAACAAATGCATCTGTCCTAAGATTTGCAAAA
164400	27	T	A	AATTCGTTCAAATACATCTTCTTTCCTTCGTTTGGACATAACT
164447	27	G	A	AATTCTGAGACCTCTCGTTTATATTCGTCTTTTAAAAAAGATG
165133	21	C	T	AATTCAAAAGTTTATTCAAACGAGTTATTTCGACGGCGCGTAA
165404	27	T	C	AATTCCTCAATTTTGATTTAACAACCTGAATTTGTAGATCTAC
167637	35	C	T	AATTCTCTGTTTGCAGGTCAAGACAATACAAGAGCACTATATG
167762	22	G	A	AATTCTTTTCTGAGAGGAGATGAATGTGATAATGTATTAAATC
168360	10	T	C	AATTCTGTGTATTTCTTAAGGAAGAGTGGGGCACTGGTGACCT
168613	22	G	A	AATTCATATTTTAAACTCCTCGGCAATTGCTGCACAATTTTAT
169326	26	T	C	AATTCTTAGCTTGAAAATAGTTCAGCTATATTATAGTATAATA
169520	13	T	A	AATTCTGATCTTTAAGAAACTAGAACTGCCCTAAAGTGGACAA
169549	37	T	A	AATTCATATCATCAACATGATTCAGTTTCTGTTTATTACTACC
169748	33	A	G	AATTCCGTGTTCTTTAGTATAATATTGTCTGTATTTGTGTTTT
169838	12	T	C	AATTCATTTTCTTTGAATGTCTGAAAGAAAAAATGAGATATTA
170026	31	A	T	AATTCATCATTTATGGGGAACTCGTCATACACTATGATGTCCT
170459	14	T	A	AATTCTTTTTGCATAATTGTTGATCCTATAAGTTAAAAATATT
171306	35	T	G	AATTCATAGCATCATTTACGAACAGATAAACTAGGTAAAAAAC
171332	13	C	T	AATTCTCATTCACTTGTGCAGATTTGATGATAATTTATGATAT
172461	25	T	G	AATTCAGTTTTTCTTATCTAATCATGAAATAATCTCTGGATAT
172799	29	T	A	AATTCTGTTTGAATATGTCTGTATCTTATATATTAAAAAATCA
173274	11	G	A	AATTCTTTTTAAGCGAGTCAAGATATAATCGTTTCAAATTTGA
173315	27	A	C	AATTCCAAGAAACCCTACAGGAAGCAAATATCAAGGTCCTGTA
173374	35	A	T	AATTCCTCGTGAACATGGGATCTCACTCTACAGTAGAGGTCCG
173419	24	C	T	AATTCCAAAACGGGACAATTTTTCAGATGATAATATTTAGCCT
174375	19	G	A	AATTCATCGATATAAACAGCAATTTAAATAGTTAAGCATCTGT
174608	33	A	G	AATTCTCCTATAGAATAACATATCGGTTGATAAATTTGAAGTT
174909	30	T	G	AATTCTCCAGTGTAGCATGTCTTGCTAAGGGCTGTTTTCTTTG
175085	21	T	A	AATTCTTTTTAAACGTGTCCTTATTTGTCCAAGAAGCCTTATT
175086	24	A	G	AATTCAGGAGGAGGTGGTGGAGGAATAGGAGGAGGCTGAGGAC
175521	38	C	T	AATTCTCCGTTCCTTTACATACAAGATGACTTATCCACACAGG
175577	6	C	T	AATTCCGATAAAATATACAACGTACACGAATGAAATATATTTA
175672	33	T	A	AATTCCTTCAAAATTCAACAGCTGGTAAGTCTTTCATCTTTTT
176191	30	T	A	AATTCTTGAATCATTAAATTCTATTTTCAAACATTACGGAAAT
176536	39	C	G	AATTCATTTGTATTGTTATGAAATATGTATCTGGATCTGGCGA
176709	14	A	T	AATTCATTCAATCTTCTCTTTCTCTGAAGATACTTAGCTCCTGAC
177085	20	T	G	AATTCTGAAAATATTGAGATATATATATTATATATTCTAATTT
177290	36	T	C	AATTCAAGACTATTGAGTCATTTATTTACTGCCTGTAAACCTG
177729	29	T	G	AATTCACCAGTACATTCCTATCAGTTACTGCAAAAGCCATTGA
178185	26	C	T	AATTCCGCAATCTTCATGAATAGAACATTAGTGACCACTAAAT
179087	20	T	C	AATTCTTAAAAAGGTAACTTGAAACTAGACTTTGTCTTGACCT
179633	12	A	G	AATTCTTTAAAAGAGACCGTGCCGGATCCATCCCTGTCTGCTT
179847	6	A	G	AATTCGTGGGAGATACTTTTTCAAGATTTCCATGTATACTTGA
179913	15	A	G	AATTCATGTTTAATATTGAAGAGTTCTACCCAGAGTAGCAGGA
180164	18	A	G	AATTCTCTCTTACTGATGTTATTGAGGAAACTAATGAACTGATTG
181338	28	A	T	AATTCGTTGAAGAGACAGACGATCTCTAAGGCTGCAATTTTGA
182233	31	T	G	AATTCACATTTATACTGTGATTTGGAGACAGCGTTTCCTTAAT
182678	22	T	C	AATTCTACTGAAGAAAAGAGTTCATTGTTTGCATGATTTGTAT
182971	21	A	T	AATTCATTTCATGTATAGCTACGAAATTAACTATTGTACCTAT
183375	33	T	A	AATTCGAAATTTTCTTCCGTATAGATAATGATTGAATTGGGAG
184915	29	T	A	AATTCGTCGATGAACAAGGAGTTTACAATGTAGTTTTAAAGAG
185463	39	G	A	AATTCATCACTTCATGCTGTGAAATGATAATGGCTTTTATATA
185690	17	T	G	AATTCATTGCAGACGATGGACAGGCACTTCTGTTAGATGCTAC
186670	34	A	C	AATTCTCTACAAAATATTGCGACTAATAGCAACCTTGACCTAT
187231	13	T	A	AATTCATTTGAAAAAGGAACTTAATATCATTAACAGATAGCAT
187360	20	T	A	AATTCACAGAATTTAATATACTTTTCACGAGTTTGCGAGCAAA
188939	10	C	T	AATTCCAAACGGCAGTAGTCAGCATTATAATGAGCACGGTAAG
189581	7	C	G	AATTCCCCGTCGGTATTTCTATAAGTTAAACAGACGTTACAAT
189952	27	A	T	AATTCTCATATCACTGAAACATTCACATGTTCACAAAACAAAT
190073	14	T	C	AATTCTTACCTGTCGATGTCATGATGAAAAAAGTCATGGTATT
190976	10	G	T	AATTCAAAATTTCTTAGTTTTAAAAATTGAAATGTAATCTGTT
191607	24	C	A	AATTCTCTATATAATCTTGTCGCCAAAACTTAGAAAATAGGAC
192377	28	A	T	AATTCTTCCGAAATCCAAGCCAACAAAAAGAAGATCCGAACGA
192665	6	A	C	AATTCACTGCGGACAAATAGCGGTAAGATGAAAGGTCTTTAAT
193303	7	T	A	AATTCGTTGATTACTGGGGTACTCTCTATTCAAATGAGGCGAT
193726	40	A	C	AATTCTTCATTAAAAATTATATTGTATAAATAATATGTTAATATT
193840	9	C	A	AATTCTGCCGTTTTTCACAGTCTGGACAAAATGACGTCAACAT
194090	8	C	T	AATTCTATCAATTTCTTGGAGACATCCATTGCAAAAAAGAAGG
194286	29	A	T	AATTCAAGTGACTTTCCTGAATTTTGATAAAGATATCCAGGAT
194547	7	C	T	AATTCCCTCTGTACTTGGTCAACCAGCTCAGATTCCACAGTTG
194560	17	C	T	AATTCTACTTAAACGGCCAAATTTCTCGATCAAAGTTGGTCAT
194584	7	T	A	AATTCTTCCTCGTTCAACTGTTTGAGTTTTGGTAACAAAGTTC
194960	19	T	C	AATTCTGGTTGCAGCCCTTGTTTCCCGTAAAAACTGTGCATGT
195253	8	G	A	AATTCATGTCAAAAATCGCTTTCATGAAAGCGGAAGTGCTGTT
195444	20	C	A	AATTCTGTATCCTCCGAGGCAAGCTCATGCAAAAATCCTACGG
195513	10	G	A	AATTCTTCTGTATTCAGTTCAGATCGGACTTGTTGGATACCGT
195813	14	T	A	AATTCTGTCAAACTCTGATTTTCTTTTACCTTTGTACGACAGA
196615	8	G	A	AATTCGAAAGCGCATATCCAAATCTATATTTGAGTGCCTCTCT
196672	32	A	G	AATTCGTAGAAAGAAAAATCAGCAGTGTTACGAAGCTCAGAAC
196733	19	A	C	AATTCATAAATCACAAAAAGTTATTTAATTTTTCCTAAAATAT
196826	9	A	T	AATTCTTGAAGATGCAAATCACTTTATTTTACATCATCAGCGC
197073	19	C	T	AATTCTACTGATTGAGCTCACAGAGGGAACATTATATTTATCA
197125	10	G	A	AATTCTCTAGCAATTTGAAGTGATGATTTTTTTTGTATCCAGA
197133	19	C	T	AATTCTTCCTGTCACATACTGTCTATGAAATCCCCAGGATCAA
197516	18	G	A	AATTCATCAGTGGAGTCGTCTACATTTTGATTTGTATACGCAT
198324	21	A	G	AATTCTTAAAATATATTTCTAAACTAGTTAGATATTCAATACA
198368	15	G	A	AATTCCTATTTTGTGATGTTAACATCGGCCATGGTCGATAAAA
199005	27	G	T	AATTCGCTTTCTCGTATTTCACATTTGCCATCCTTATTTCATA
199296	15	G	A	AATTCAGTTTACAGGTAGAATAATCAGGTGACTTTGTTATCAT
199408	11	C	T	AATTCTTTATCACATCTCTGTACAGGTCATAACACTCTTGGTA
200130	29	G	A	AATTCTGACAATAATTGAACTCTTAATAAGATAATTCTATAAA
200181	19	G	A	AATTCAGAAATTTAATTAGAAAATTTGAGAATAAGGCTGTGCG
200327	40	C	T	AATTCTCGTTCTTTATACAATGTAATCAATTTAACAAATCATT
200639	38	A	G	AATTCAATTCCTGACATGTTAGCATTGGTAATTATTGATTACT
201477	37	C	A	AATTCCATCACGATGTCAAACAAAATATTTGACATACCAATCA
201743	8	A	T	AATTCATAACCTTATATATAAATGGGCACAGAATACATTCCTA
201880	20	A	C	AATTCACTATCAAGGTCTCAGCTGTATTTAGTGTCAAAGATAG
202250	7	T	C	AATTCCTGAATGAAAAATAATACAATTCTGAGCTTGCGCAAAA
202530	17	A	T	AATTCTTGTCATTTTCAATTCGACTTTATTGGCTGATAACAAT
202803	14	T	C	AATTCAAAAGTTATCTTATATGAAGATACATAAATATGATGAA
203177	10	T	C	AATTCTGTCCGCAGGTTTGAATAATACCACCGAGGTTAAACGGTC
204258	35	C	A	AATTCCAGTAATATAAGTAATATAGGGCACAAAAATGACAATT
204572	32	A	C	AATTCCCTTGCATGTTTGGAGGTATTTTCAAAAGTACCGTTCT
204796	8	C	T	AATTCTGCTATGCTTGAATTAGATTCAGTCCGCCATTGTGGGT
204988	22	A	C	AATTCTTGCAACTGTTGCTGAATTTCATTAGATCACTTGTATT
205153	28	T	A	AATTCGTTGGTACAAGAGCTTTTTCGGTCTAAAATAGGGCCTC
205281	32	A	T	AATTCTTCGCAAGTGCACAGGTAGGTTTGAATAACCCACTAGA
205649	32	T	C	AATTCATATCAAAGCAATTGAATTACATGTTTTGCCGAAATAG
206068	31	C	T	AATTCCAGTCTGACAGAGCAGGAATGTTTACTAGAGATGATGT
206626	8	T	G	AATTCTTGGTCAAGAAGTTGTCATGGAAAATAAGAAACGGCAT
206658	10	G	A	AATTCGTCAACAAAACTTACAAAAAATCTAAACAGATTTTAAA
207047	26	C	T	AATTCTGCAAAGGAATTATTCACTTCGGTTTGTTCAATAATGA
208573	25	G	A	AATTCAAGGACATCTTAAATGAGGACAACAGTTACTGATGGCA
208656	35	G	A	AATTCACAGACAAAACATGATTCTTTCTCATCCTGTGTTCAAT
209357	22	T	G	AATTCCTCTGATCGGAACTTCTATGCTTGATGTGTTACCAAAG
210204	19	A	T	AATTCGAGTTAATTGATATAATGCTGTCAAACAGCTTGAAAAC
210730	6	C	T	AATTCCAAAATACATGAGCTTGGTAATAGATTCTACTTTGTGG
210940	24	A	G	AATTCATAATTATTAACCAAGTCATTGTCACAATAATAAGGAT
211403	39	T	C	AATTCGCACCCACCGTGGCTATTTGTACATGCCGATGTCAGTT
212262	33	A	G	AATTCAAATGTTCAACATGCTTAAAAGAATCTAAAGGTTGGAT
212269	17	T	A	AATTCACAGAGGAAGCTCTAGGCTCACTGATAAATGATGAAAA
212429	21	T	G	AATTCTTTTTATATAAAACCTCCGTTCTAACACCAAATCCGCA
213211	28	A	C	AATTCCAAAGGGGTAGGGCAACAAAGCCCCTAAATCGGCAGTT
213715	33	T	C	AATTCGTCTCTGACATGTACATAAAACATGTTTAAGAATACAT
213751	11	T	A	AATTCTTAAAAAGGGATAATTATATGACTATCACTTCATGATT
214037	27	T	G	AATTCGGGCAATACCGGTATATAATTGGTTGGACCTTCAGACA
215325	8	G	A	AATTCTCGGCAGTGATAAATCCACCGCAAACGGCAATATTGGC
215559	14	T	A	AATTCAGTGTTTTTAAAATGTTCTTACTGATGTGGTTGACTGT
215939	35	G	A	AATTCTTTGTTTATTGATGAGAAGAAACATCAACGATGTATAT
215947	6	A	G	AATTCGGTTCCTGGCGGACAGGGCATACGTATGTCTCCGTGTC
216532	28	C	A	AATTCCTAAATGGGAGATGACGTTTTACTCACATGACAATTCA
216752	31	G	C	AATTCTGTATTGACGTTTTCGATTGAAATTCGGAGGGAAAAAA
216813	11	C	T	AATTCGAAATCTTTTATCAATGGGCGATCAATTCATGAAACAT
216867	35	T	C	AATTCAAATGTTGGGGGTGTTAGTACGTAGCTCCTAGATAGGG
216951	7	A	C	AATTCAAATCATGAAACAACAAAAGAAATTTTACATCTTCCCA
217844	38	C	T	AATTCGGACATTAATCAGTTTATTATTCCTTACCTTTCGTACA
217895	33	G	T	AATTCTGACACTCCGTTACATTTGGCGGCCATGAATGGACATA
218680	20	C	T	AATTCTTGACTCTTTTATACTTTTTGTGCAGTAACTCAGATTA
218918	37	G	A	AATTCCCCAGTTCTAAAAATACTACATTGACAGTGGGAAGCCTTA
219562	31	T	A	AATTCATTCATATAGTAATACTAAGAACCTATTAAAGAAAGAC
219565	40	G	T	AATTCACATAAAAGGATGGATGCTAGAGCGGGCGGCTTTGAAC
219572	36	A	T	AATTCTTCGACAAATTATTCGGATTTCAGTAATTTTCTCCAAG
219906	22	C	T	AATTCTGTCGATAAGGGACAGCTGTCGTGGGTCAGTTTGGAAT
220338	7	G	T	AATTCTGAACCAAAAATCCTTTTAGCACAGTCTTCTTTAAAAT
220581	12	A	G	AATTCCTGCATGAAGGCTTGTACCACATGTGGCTCCTCTGTAA
220888	12	T	A	AATTCAGACATTAGAAAGGCTGTAAGATACAAATGATTTCAAA
220952	34	G	T	AATTCATGATGTAGAAATGCACTTTTCCTAAGAGTAATTCAAG
220957	37	A	T	AATTCTGATTCGGCATATCATTAAATTGAATTTTCCAAAAGAC
221105	29	T	G	AATTCTGAAAAATTTTATCAAATCCTCATCATCTCAGGACAAT
221171	29	C	T	AATTCCTTCACTGTGAGTTTATCTCGGTCTCATGTCAAAATAA
221259	12	T	G	AATTCTAAAAATAGACTTTTACTGTGTGGCTGTGATTTGATGT
222970	18	A	G	AATTCAAGGCATGTGTGAGTGAATTAGACTTCGTATAATAAAG
223109	37	A	C	AATTCTTTATTTTAAACAGGTAGTATATAACATTTCCATTTCA
223491	8	T	G	AATTCTTGGGTGTTATCTTAGAGCTCCCTTGTAACTCCTGTAA
223537	6	T	G	AATTCTTATATTACATTCCATAACCTGTACAAGTATTGTAACA
224065	12	C	T	AATTCACTGTATTCAAGTCTTGATATCAGTTAATTAAATGATG
224523	13	A	G	AATTCCCTCTCTACTTGATGCTCCGACTCATCCACCATCAAATTA
225624	6	T	C	AATTCTCCCAAAAAATAACGGAAGTTCTGACAGAATTGTATAA
225698	28	G	A	AATTCTTTTTCTATCAATCATACATTCGGAGAATTGGTGTTCA
225705	6	C	A	AATTCCCAATTGTTTAGCATCAAATAATATACTAGTATATATA
225823	15	C	T	AATTCAGTAGTTGGCCTTTATTTAGGGTGGTGTATAATGGTGG
226225	22	G	A	AATTCTCTGGAGGTATCAAATATTACAGCACAATTTGTGGAAT
226361	23	C	A	AATTCGTACGAGTAAAGAAAGTCGCCAAGGAGTGGGACACAAT
226435	15	C	T	AATTCTGTTTGATTCATCATTCTTTTTCTGAACTTCCTTTTAT
226997	28	A	T	AATTCGCTATGAGTATGAGAATTGTATAGGAAAACTATAAATT
227244	40	A	C	AATTCACTGAAAATAATAAAAGGTAACCATATTTCTGATAGTC
227280	31	T	C	AATTCTTAACCATTAGGGGATTCCCTGTCATACAGCTAAAGAA
229512	31	T	G	AATTCGTCTGAAATTGTCGTCTAAACTTGATGTGCTCGTACAG
230242	29	C	T	AATTCATCATGCAAATGTTCCCATTTGCTTTGATACAATCAGG
230376	38	A	G	AATTCAAATAATTTGTGTTACTTCTATTGAATTGACAAAACAC
231078	19	T	A	AATTCCCAAGTCTATATTTAGGTGTGGGAAATTCCCCATTCTA
231631	9	C	T	AATTCTTATATTTTACTATTTGGATTTCAAATATTTCTGTCTC
231726	10	C	A	AATTCCTATCATTTGGTTTTGTTATCAACAAAATTTTATGTTT
232216	8	T	A	AATTCCTTATGTCTGTGTACCTTGGGTGAGTTTTGATGGCGGT
232281	23	A	G	AATTCTGGAATAAATTTCCCTCACCAATTATCGTGCATTTGCT
232411	10	A	G	AATTCCTCCATTTCAAAAGAGTCAACAGTGGTGCAATACACCG
232571	17	C	T	AATTCTTACAAAACAGCATGTTTTAGAAATTTTCAGTGGACAT
232774	15	G	A	AATTCGCCAATACAACATGTGACTTTCTTGTCTATTTTATAGT
233654	26	G	A	AATTCCTTGCTCTCGATATCAAAGGAACCAACCAACAATCAAT
234050	27	C	A	AATTCATGAAATTGATTTTTAAAGTCCTATTTAGCGTTGAAAT
234546	17	T	A	AATTCCGAATAAATTCATATTTGGTAATTATTAGAAATGAATG
234614	34	A	G	AATTCCTTTAAAAGGAACAAGACATATATAAATGTATATCTAT
235033	15	T	A	AATTCCATTTGCTGTATTAAGAATTTGAAAACATATATTTGTA
235148	32	G	T	AATTCATGTTAACCTGTATCTTTCGGAATGCGTAAATCTTGAG
235504	33	T	A	AATTCTTCATCATTTAAGTTATACTGCACAAAATTGATATGAC
235928	7	C	T	AATTCCTGGTGAAGGCAAGCTACCATGGCCTATGTGGAAAATA
236934	35	T	C	AATTCCCATGTTAAGCGTCTGTTAGGCAAAGTGATTTATAAAT
236935	24	G	A	AATTCTGGGCTGAATCAGGAAGAGCACCTTTCTTTAATTGTTC
237013	7	G	A	AATTCTGCTGATATTGTATGACGTAATAAATCTTACCTGGATA
238543	33	A	T	AATTCATGTACAAGAGTTATTAATAAGCAAAAATTCTGGTTAT
238815	22	T	A	AATTCTTAAAGATAGGTTGACTAACCTAGAGTGTTGACATAGT
238862	7	A	G	AATTCCGAATGAGCCTCCCACTATCAGATAGATAGGTATATAC
239035	32	T	C	AATTCTCATACTGTAAGTTCACCTTGGGATATTTGTTACCTACCG
239289	21	A	C	AATTCACAATGAACAATACAAGAAGGCACAATGAACAACACAG
239818	39	G	T	AATTCGGCTTATTCACTTAAGTTTACAATTCCCAATGAGTCCT
240606	33	G	T	AATTCTGGTTCTACGCCTATCATCCGGGGAAATGACATAAGAG
243770	31	T	C	AATTCGGCAGAGATGCTGCCATTGATGATGTTAAGAACAAACA
243879	33	T	A	AATTCAATAAAAACACACGGATATCATTCATATAATGATAAAC
244187	17	A	T	AATTCGTACGCATTCAATGGGTTGTTAATTAATTTCTTGCTAT
245039	25	C	T	AATTCTGATCCTTTACATACAAAATGTAGATTTGGTAATAGTA
245555	34	C	T	AATTCTACTGGTGTCAGAACAGTTTCCGGACAGTAACAGTTTT
246186	13	C	T	AATTCGGGCTTCTACCTATAATCTTGACCATGTAATTTCAACT
246316	35	C	T	AATTCGCTGATTTTATGGCTATGTATGAATGATGCAAGTAAAT
246404	31	G	C	AATTCTGTGCATTGGTTGCAGAGAAGTTGTCCAAAATGTAAAT
246419	17	G	T	AATTCTTTTAAAATATGTACCTTAAGGTTTTCTTGGCACTCTC
246851	29	T	G	AATTCAGATACTAGTAGAAAGAAAAATAGATTAACACATATGGCA
248033	23	A	C	AATTCATTTTAAACAGAGATAAAAGATTTTTACAATACAATTC
248550	13	A	G	AATTCTGTGCAAAATAATACATAGGCATTATAAGAAAAAAGAT
248926	14	C	A	AATTCTTGAATTGCAATGAATAAATTGAATTTTTGTGACTTAT
249093	11	C	T	AATTCCCGAACACAGGTTGCATTCCTTTTGTTTTTATACTTGT
249206	38	T	G	AATTCACGAATTGATTGAAAGGGAAGTTGATAAAACAGACTTA
249608	20	T	C	AATTCATTCTTAAATGAGTTTGAATCTGCGGTCGATGAAATAT
249699	14	A	G	AATTCTCATTTCAATAACTTTGTGTTTGACTTTTGTTTACTCA
250120	25	A	C	AATTCATTGACTTTGGGATCTGATACATCCAGGATTTCTAACA
250402	11	C	A	AATTCAGACGCCTGAATCGTGATGAGTGCCAAAATCAGTTTTA
252386	10	C	A	AATTCTGTACATCAAAAATGCAGAATACATTGCAGTAATACAC
252550	19	A	G	AATTCAAACCTTCAAAATAAGGAAATTGTGTTTATGGATGTAC
253361	37	A	C	AATTCCTGGTCATGAATTAAGTGAAGATCCTACACAAAGTTTT
253912	32	C	T	AATTCTCAAATTTCTGTTTACAAAATGTTCTCAAATTTCTGAA
254682	16	A	T	AATTCATGGAGGGTCAATTTGTAGTCTATTACTTACATCTCAA
255704	6	G	T	AATTCGTCTATGACATGCCAGATGCTGCTTTTCAACGAATGCT
255984	6	T	C	AATTCTTTGTCCCTGACCTAATCTGGGGATTGATTCTATAATC
256365	18	T	C	AATTCTGATATTGATTGTCAAATAACAATGGTCATGGAGATGG
256498	30	A	G	AATTCATGATAAATAAAATGAACAAATTCATTTCATCAGTCAG
257295	21	G	A	AATTCCGATCGTATCTTTGAAAAGAAAAATATGATTACTGATC
257939	39	A	C	AATTCATAGAGAAGCCTAATCTTAAGAAGAATTGTGGAAATGT
258224	17	A	G	AATTCTGTCCTGTACAGCAATCAATAGATAACTTCCATCCCAT
258262	15	C	A	AATTCTTCATTCAAAGATCTACAAGATTCATAATGTTTCAAAA
259618	9	T	C	AATTCAAACATATTCCAATTAATTAGTTTCCATTAAATCAAAC
259891	8	C	T	AATTCGTCTAATAAATCATATTTGTAGGAACGTAGTCGCTCAT
259991	31	A	T	AATTCGCTCCGAATATTTCATAATATATGAAAATAACATCGTT
261154	37	G	T	AATTCCTCGCATCTGCTTGCAGATTTCCGGTCCACTGTAACAT
262079	35	T	A	AATTCATCCGCCGAGAATGCTGCGAGGTACAATTACTCCGCCA
262377	10	G	T	AATTCTACTGTGAATATCTTATATTAATCAGTAAATTATCAAT
262930	14	G	T	AATTCCCGCGATCGTCCACTTTATAGTTCCGACACATAGGAGG
263245	9	G	C	AATTCTGGCGGTATTTATTTATCTTACAAGCCATGTGGCCCTA
264425	14	A	G	AATTCAGCCACATACTAGATATAAACGAGAAAAACTATATATA
264516	33	C	T	AATTCCTTCTCACAGTTAGAGAGGGGAACATCCCTCATTGTAA
265742	34	A	G	AATTCTGTTGACCTATCATTTATGCTATCTAAGATGAAATAAG
266523	8	T	C	AATTCATTGTAGCATTCGTTGGTACATCACTAGGAAAAATCAT
266617	38	A	T	AATTCATGTTGTTTAATTGAGGAGAAAATTATTTTCAAATTAGC
267299	37	T	A	AATTCAAAATATTTACTAAAATTAATCCTTTCAAAAAATGTATT
267628	9	A	G	AATTCAGAAATTAATGAGTTCTCTCTTCAAGCATTCAAAATATC
267977	9	T	C	AATTCGTGTCGAAGTTTTTGATATGGAAAACGACGTCGATAATT
268421	13	G	T	AATTCCTAAATCTTATTTTTCTTCCTAAGCATATGTTGTCTTGC
268897	21	T	C	AATTCACGACCAAGAAATAGTTTTAATAGGAATGTGTATAGCA
268986	8	C	A	AATTCATCATTTTCAAATAACATGGAGTTTCATTTTTATTTATC
269256	12	C	A	AATTCTCGTACCTTTAGAAAATGATTTCATTTTTAAAAATAGCA
270054	9	A	G	AATTCATCAACAACTCTTCTAAACAGAGTGACAGAACATAAACA
270412	6	C	T	AATTCCTATCCTCTCGATGTTCAAAGTATTCAATATAATTGATC
270573	34	G	C	AATTCTTCGAATACCTGTCGCCGACGTAACGAACACTTAACTTG
270883	22	T	A	AATTCATTGTAACCCCGGTGTTAAGGAAGTCAGGGAAGCAATT
270900	20	A	G	AATTCACATAAGCTAGTCAATAGCTTTATACTGTCACATGCCC
270956	26	A	T	AATTCTAGAATGGTCAGTTGATTTAATTCCATATCTACTTATG
271602	32	A	C	AATTCCAAACGAATCGTGTGTGTAAATATTCCAATACAATAGC
272634	35	C	T	AATTCCGTTTCTCTTTTTATTTATAGAACCTCGGCTAAACGCG
273027	6	A	G	AATTCAAAACAGGTCAAACATCTTTAACGAAAGATTGTGAGAT
273372	26	A	G	AATTCCAAAAATTGTTTTCCTTATTACAAGAATTTATCGGTAC
273898	17	T	A	AATTCATAAACTATCGTTAGTTTATGCATGTCAAAATGCACAT
273912	20	T	A	AATTCATAGGCCTTTCGATTGTGAGTTTTGTGTTTGACTTTCA
273986	35	A	G	AATTCAGGTTTTCCTTTTTATTTAGTTTATTTCAGAGAATCAA
274451	25	C	A	AATTCGATATATAGATAAGAAATAATTGTTAGCTACAGATTTA
274687	24	T	C	AATTCTCTCACCGAAAGCAACATTCCCTAAACTGAAACGCCTA
274974	13	G	C	AATTCATGTACAGCGCCGTCTTTGGATAGCACATAGATACAGC
275082	21	A	G	AATTCTCCATCCCTGACGTCATAAGCGTTTCCGATGTTTGTAA
276727	27	G	A	AATTCTGATATAGCACACAGTGGTCCGAGCGGCAGGCTGCAAA
276882	32	C	T	AATTCCTTTCTAATGATTTTTGCCTTGCATTTTCGACTTTGAA
277061	25	T	C	AATTCATACTTGCTTTAAGGATAGCTTTGATATCTAAGGTCAA
277168	30	G	A	AATTCATTACTAGATATAGACTGACTATCGGCATCCTTTACAT
277734	7	C	T	AATTCATGCCAACATCGGAGAACATGACAAAATAAGGTCGTTT
279397	36	T	C	AATTCTTTGTCAGACACCAATTTTGTATTTATGCACAACCAAT
279442	36	C	T	AATTCTTTGGATCGTAGCAGCGATTGTTTTGATCTCACACCTA
279666	33	C	T	AATTCTGTAATTTCCTCTCGGTAGAAGCAATGTAGTAAAGTGA
280853	22	G	C	AATTCCGATGATATCATACGGGGCGTCATCAGCTGGACTTGAT
281839	23	G	A	AATTCCCTTGTTAAAAGACTGAATTTCCAGGGGATTAGTGGAA
282444	37	A	G	AATTCCCTCGACGGCTAACATGATGGCATAGGGTATGAGGAAA
282511	15	T	C	AATTCCGTAATAACTTCGATCCAAATCTTCGATTCAAATCAAT
282688	34	G	A	AATTCTTCAACAGGAAAGGTATGTACATTTAATATTCTTTAGT
282701	9	G	A	AATTCTCTGCCGATATCGCCATTTCTAATAACACCTCTCCTCC
282702	15	G	T	AATTCACATGCTTTGGCCTGAAACACACAGAAATTGTTAATGA
282870	7	T	C	AATTCTTTCCTCAACATTAAAAATAATTGTCAAATATGAGACA
282980	26	T	A	AATTCGTTTTCATTTCATTTCTAGATAAACATTTATATTTTAT
283254	28	A	G	AATTCATCTATGTTTTTCATCTTTCATATATAAGATTATAATC
284001	29	A	G	AATTCAGGTTGTGTGAAATTTAAAGTGGGTTTTGTGAAATCGG
284231	18	G	A	AATTCGTTATACGACTTGGTGTATTATTATCTCCAAACTGATA
284287	6	G	T	AATTCGGAGATAGCTGTACATCTGTCAGAGTTCTAAATACATG
284290	19	G	T	AATTCTTCAACACGAAAAGTTGACAAAAGTAAGAAATTCTGCA
284632	24	T	C	AATTCTTGTGTGAGTTTTTACTCTTTAAAGACACTGATAATAC
285229	36	A	T	AATTCATGAATTTGATCAATGTACCAATATATTTAAAATTATG
285517	32	G	C	AATTCAAAAAGGAAATAATGCACTTTATATAGATGAAACTTAG
286264	12	C	T	AATTCTGGCTTCTACTAACTTTTACACCATACACAGATTGTTG
287410	34	T	A	AATTCAAACCTGTATACAGTATTACATGACTGTTGATGCATGTAT
287756	38	T	A	AATTCTTTTTCGTATGTATATTAAAACAAATCTATGTTCAACC
288378	24	T	A	AATTCTTTAAGTTCCAATTCTATACAGGAATGAAGACTGAAGT
288691	35	A	T	AATTCACAATTATGGACTTGGAAATAGGATATTTTAAATCTAT
289734	38	C	G	AATTCAGGAATATGGGAATATCTGCATGCGAGGAAAACGATGA
290018	10	G	A	AATTCCATTGACTTTCCTTAGTTTTTCATCTATTAAGTCTGTC
290134	11	C	T	AATTCTGGTACTTGTTGTAAGGGGATCTCATACTTTTTATACA
290672	39	A	T	AATTCAGTACCTTATCAATGGGAGATATACAAGGATAAAAGAG
291153	20	C	G	AATTCTTATAAATACATCACCCCAAGTGAAATTTATTTGAAAC
291403	24	C	T	AATTCAATATTGGTTATTTGATGTTTGTGAATCAATGTATGGA
291872	23	T	C	AATTCTCCATTTTATAGATATTTATTTCAGAGATCAATATACT
291983	22	T	C	AATTCTGTGTGAGACAAAGTGTCCGCCTTGTCCAAAGAAATGT
292169	40	T	C	AATTCATAACTATATTATATTACAGAAGGTCAGTGAATGCCAT
292282	24	C	T	AATTCTTTCTTCATGTCAAATTGCACATTGAATGTTTTGTCGA
292336	39	T	A	AATTCTGGATCCAAAATCAGGATGCAAGCGTCGGAAAGTTAGTTC
292782	17	T	C	AATTCCCATCGGAACGTGTTGCGAATCCCGGAATGAACAACGT
292805	13	T	G	AATTCGGGAACCTTATGAAAAACACTTTGACTGAAAGCATCAC
294558	7	C	T	AATTCTCTAAGGTTCTGACTGACTGGACAATACGAGTAATACG
295081	18	C	T	AATTCTCCTAATATCGCCAAAACTACCCCCATGCATACGGTTG
295460	14	G	A	AATTCGCTTGTACGATGCTGTAGATAAGTGAAGTAATATGCAG
296510	17	C	T	AATTCTTTGTCTTTTGCTTTATTGAGCATTGTTATTCCCTGAC
296739	40	A	C	AATTCATGAATGTTACTATAACTTGCATTGATTCTATATCTAC
297219	13	G	A	AATTCACTTAACATACAGTAGGAGTAGACTGGGCATGCTCAAT
297221	7	C	T	AATTCTCTTCATTGAGATCCGACAATTTATTTACGGGCGTTTT
298065	20	G	A	AATTCCCCGTTACACGTCAGCAGAAACTTATTTCTTTTTATTG
298106	40	T	C	AATTCATCAGATTTATTTATAGCTATTCATAGTAGGTGCTGCT
298299	26	G	T	AATTCGTATCACTGTTTGAAGCAGGGAGCATTGTTAAATGTGG
299399	39	C	T	AATTCTGCTATGTTTCGGATTCACATGCTTCGAGCATTCTGCA
299414	31	G	A	AATTCACGTCAGTTGATCATTTTATGATATGCAACGTAATTAC
299759	40	T	A	AATTCATCAAGATTAATGCATTTTTCCATTGTAATTTGATTAT
300419	15	A	G	AATTCCCATGTAATAATTCTGTGCATCATAGGATTGCTGGTTT
300602	25	A	T	AATTCTGTTGTCGTTATTTGTGACTGTGACTTTAACAATGACA
300817	40	C	T	AATTCTCCTGAAGATGTACAGTGACCTTGAATTAAGAGCCATT
301130	22	A	T	AATTCATACAATGATTGATTTTTAGTTTCTTTTTGACATTTCA
301230	20	C	G	AATTCCCACTCACAGGTGCCAGGGAGTTTACACTTCTGTACAT
301477	15	T	G	AATTCTTTTGGGATTACGTGTGGAACGGTAAAAGACCCTCCCG
301590	32	A	G	AATTCAACGGAAACTTCCTTGAAGGTCGGTGATTGAATCTGTT
302042	20	A	G	AATTCTTCGCTGATACACCAAAGTCAGCTGAAACAAAGTATAT
302729	27	T	A	AATTCAATTCTTAACAAGGCTGTAGATTGGTCCAGTGCCAAGC
303059	32	C	T	AATTCTTATGCAAGGAATGTGAAAATGCCCACATGAGAGTGAG
303454	24	G	A	AATTCCATCTTACAGTTCGCTGAGTCTGCATACTAAAATATAC
303902	27	A	G	AATTCGTTTTCATTCAACTGTGCTGAAGGGGTTGGGTGGGGAG
304699	9	A	T	AATTCCTTATATAATAAAGAAATCCTTCTATGATACAAACATACA
304871	36	C	A	AATTCTATAGCTATTTTGGGAATGCACGAACATTGCAAAATAG
305143	14	A	T	AATTCTGCATTTTTCATGTACATACATGTACATAATTATCTGT
305175	37	G	A	AATTCTTTGACATCATCTAGTGATAAGGAAGTGGCTGAAAAAT
305609	30	A	T	AATTCAACTTAAAGTGCATTAGATTTAGAATGCATTTACTCAT
305903	38	G	T	AATTCCTTAGTGAATGCTGATATTTACAAACATTCATGTTACG
305911	37	C	T	AATTCTGTCAGATATTGTATGTTTAATTTGCATTTTCCTATTA
306323	14	C	T	AATTCAGCCGTACCTAAACGAGGTGGAAATTCATGAACATTAC
306366	16	G	T	AATTCTGAGCTTACCGCGTTGCATAAAGCCTTTTTTGCAAACA
306542	25	T	C	AATTCTTACTTTTTCTTTTTTAATTAAAAGGAAGTACTGATAG
306716	26	T	G	AATTCTTGAAAACTTCTGAATCAATTACTTCATTTCAAATCGT
307464	35	T	C	AATTCATTAGGTTTTATTTGTATTCAGAGACTTGTAGAAGAAT
307839	6	A	T	AATTCAGACGTGATTTACTACTTATCCTTGTGTCTAGCAGACC
308014	19	A	G	AATTCGAACTGGAAACTCATTTCAATAAAAGAACATAAATAAT
308630	17	T	C	AATTCTAAGAGAATTTTACTGTGTTATGATCTAAGATATCCAT
308947	35	A	C	AATTCGAAACTTTTGAGTCGGAATCGGAGACATCAGATATTTC
309820	33	G	C	AATTCAAACCGATCAATTTTGTGCAGTATAAACACCTTGTTTG
310190	36	C	T	AATTCTTTTCGAGGACAGAATGTATTTCTGAACCTCTCTACAT
310317	32	T	C	AATTCACATATAAGATGATGTTGTGATATTTTAGAGCTATACT
310509	33	C	T	AATTCTATTAAGCAATGTTCAATGTATAAATATATGTAATCAA
310797	8	C	T	AATTCTCCAGATATTTAATCCATCCTAAATATTACATCAGTAA
310943	35	C	G	AATTCATTTATTCTCCCAAGTTGTGCATCCCTTAGAGATTCTA
311012	26	A	C	AATTCGTGTTCCATAATATTGATACCATTCAGAGTCATGAAAC
311503	19	C	T	AATTCACTATCTATTCCACAACATAACTCTATAATTATTCATT
311544	13	T	G	AATTCTGAAGATGACCACAAAACAGCTATTAAGTCACCCGAAT
311665	12	T	G	AATTCACATATTAACATAAATATAAATTTGGTTCTTATACATG
312696	11	C	A	AATTCCTAACCATTTTGGACATAGAAGCCAAAGATGTTTTTAT
313788	12	G	A	AATTCATTAACGAAATGTATTATGATTTGATTGAAAAAAGGACTT
313810	37	T	A	AATTCCGTTCTTGCAGATTGGGTGGTGTTTTCCTTCATGTTTC
314637	7	G	A	AATTCTGATATAATTATGTATACACACACATGGTGCCTTTACA
315658	31	T	A	AATTCACTATAATTTGTTTCATTACTACTATCGATCCATTTCA
316553	33	C	T	AATTCATATAACAAATACTTGATGTCAGGCACCTTCCGTTTTT
316605	31	C	T	AATTCATTGAAGTGAAAGCTTGTATTTGATCATTGTTTATTTA
316772	35	G	A	AATTCCTATTTCTATATATACATATTGTTAGACAGTGCATGTT
316983	30	A	G	AATTCAGTAAGTTATAAACAAAGATTATAAAGGACCTGACCAT
317530	13	T	C	AATTCACTCCATTATTTCTCGTGCACTGTCCTTCCAATTTAGA
318282	13	T	G	AATTCATTATTTTAGAAAAACGAATAAGAATTTGATATATTAG
318384	29	G	A	AATTCAAACATTACGACGTTCACAGTCTGTACGGATGGAGTCA
319114	36	T	C	AATTCTCGCTTGAAATGCTGTCTACCTTTGATCCTTCTGTTTT
319202	23	A	G	AATTCGTCAGAAGGAATGAATTAAATTTCCGCCGTCGACAAAC
319589	36	C	T	AATTCGGTTCTCTGTATTATGTGTTATGAAGATGGTAAAATAA
320152	31	T	C	AATTCTTGATTTTTCCTACCTATAAATTCTTAGAATTTTACAT
320481	33	C	A	AATTCACAATAGGTCTGTGATCTCTTTATTATCAATGTTGACA
321033	16	A	G	AATTCCTATCACTACAGTAATTGCCTATTAAATAGGAATAACT
321145	28	A	G	AATTCGGGAATGCTGGGCGAATTTGACATCTAACAACGGGGTG
321177	18	T	C	AATTCTGGCAGAATAGTTAGAACATTTTTTGCTATAATCTGAG
321382	7	A	G	AATTCCATATTGTTATGGCAGAATAAGCAATGCTTTCAGGAAT
322052	13	C	T	AATTCTTAGATACATTCATGTTACGTCTTCAAATTCAAAGCAT
322697	37	T	G	AATTCTCTCTGAAATAAACAACAGAATCTAAGGTAAGCACTAA
322732	28	G	A	AATTCATTTTTCTAGATGCACATTTGTGTCTCATTGACATAAT
323020	17	C	T	AATTCCGAATCGGGTGCCTGAATAACCTGACTTTGACACTAAT
323110	39	G	A	AATTCACAATCAGCTCTGCACCCAGTGCACATCCAACTATATA
323206	34	C	G	AATTCCTTTTAACTTATACTCGTGTGACAAATACAATGTTTTA
323341	38	A	T	AATTCTGTCACAGGGATTTATCGCACGATTTCTATATAAACTG
323596	35	A	T	AATTCGTCAACGTTTCCCTACAAAAAATATGCATAAGTTTCCA
324554	19	A	T	AATTCAGCTTTATTAGATATGAAATCTGCCTTCCGCTATTAAA
325322	21	A	C	AATTCATCCTTTCTTCTCCGAATGCTCGAAGCAAAAAGGAGTC
325483	6	A	G	AATTCATCAACCATAAGAGGCAATTCACCAACTATTATCTTTT
326082	30	A	G	AATTCTGGAACATATCATTCTCCAAAGCTGAGAAAGCTTTAAT
326151	23	A	C	AATTCGACGCGTCATTTCTTTACGTCATTTCCTACACTCGGGT
326313	22	C	T	AATTCAACAATGAAATGACGTTATTAGGTGCTGTTTGGGTCAG
326353	16	A	T	AATTCTTTAAATAACATTTCTATCGAAATGGCTCTCATGGTAG
326516	15	C	T	AATTCATTTGATGACATTATCCATATTTCGAAAAGATGCAATT
326967	9	G	A	AATTCAGAGTGAATCGAAACTAAATGAAATTTACTATTTCTAG
327374	9	C	T	AATTCTTCCCCTGTCTCGTCAGCATAAATAAACGAATACACGA
327412	23	C	A	AATTCTCATGTTCTTTTCATAGCCAAAATTTTGTTCATAATTT
328548	26	C	T	AATTCGGTGTTTCTGTTGATTACTTCAACGTTGAAGGTAATAT
329030	39	T	A	AATTCCTGATTATTAGTTAATATAATGACGACTGTTAATTTTCT
329176	17	T	G	AATTCGACCTAATTAGTGTTGGCCTAATTTGTTTGGCAAGGATA
329312	27	G	T	AATTCGGTTTACAATATGAATAATACGGTCACCACATAATGTT
329620	12	A	G	AATTCTGTTTTAAAAAAACACTGACTTTATAACTGGTTTGAAG
329676	38	C	T	AATTCTTTTCTTGATTCACAGCAAAAATTGAAATTTCCTGTTC
331587	39	T	A	AATTCTTTTCTCAACTCTTCACATTATTTATCCTAACATTCAT
331716	23	C	A	AATTCAGAAAAGCACGGATTGCCGACATTGTCGACTTTCAGAT
331884	12	A	C	AATTCATGACAAATATAGTAAGTGGCACTTCATAAAAGAAGTA
332082	32	T	G	AATTCCCCTTTGTGCATTTATGCAATAAAGTTATTACATCTCT
333008	39	A	G	AATTCAGAATATACAAATGTATGCTGTTTTAGTCATATATTTT
333996	7	T	A	AATTCGTCAATTCCATTTATAATGTACACGCTTGTACCAAAAT
334395	10	C	T	AATTCTCCTCAAGAATTTGTCATCTTTGCTGAGGAGAACTTCA
334588	30	G	A	AATTCCTTTGACTGCCGACTCTCTTCCTCATGCTGTTTCTGTA
334829	7	T	C	AATTCTTCTACGCCTTAATGAAAATCAGAGAAAATCCCAGCTA
335064	9	G	A	AATTCCCTGCTGTAGCCCCCATGATGACCACTGGTTTTGTGAG
335313	31	A	G	AATTCATGGTCATAATAAAGTTATTGTTCGACGAAGCCGAGTA
335495	38	T	G	AATTCTTGGAGTCAACATTCTTGAAGATGTTGACCAAGGGTCA
335671	21	C	G	AATTCACAATTAACATTTGGGACCTTGGACCAGGTGCCTTTTG
337145	10	C	G	AATTCCAGTCTGTTTTGTGGAAGATCCATGTATATGATACAGA
337740	8	T	G	AATTCATTGGTGAAAAGCAAAGGAAAGTTGTAAAAAATTAATA
338126	19	A	G	AATTCTTGAGAAATGTTGAGGCATATAAAATAATTCAGCATTT
338192	37	A	T	AATTCTTAAATGAGATAATTCTAGTTTCATTCAGAATTTACTA
339537	19	T	C	AATTCTACTTAAGTACTCTATTAGCCTTCATTCACATTCGAAC
339543	24	A	T	AATTCTATAATTAAATATATGGTAATTTCTCAAAATTGTTGAA
339864	12	T	C	AATTCTTGTAATATCATTGGTCAGTGCCCTCATTTCGATTGGC
340188	13	A	T	AATTCGTTAACTATATACCTATACGGCATCCCACAAGAATATG
340418	15	G	A	AATTCATATCAAGTGCATTTGGACAGTATTTACGAAGTTTAAT
341170	9	A	C	AATTCTTCACTATTAGGAAAGTATTCAAACTCAAATATCAGTG
341298	35	A	G	AATTCAAAAGCGGATTTTGTTCAAGAAGTGCAGGGAGCGGTAC
341554	31	T	C	AATTCATTATGTAATTTCACTGATCATAATTATGAACAGACAC
341938	29	C	G	AATTCCCCTGTCTAAGCACTTAAAGGATCTAGTCTAATGGTAT
342252	29	C	T	AATTCATTTTCTGCAAAGGAAGATAGTCCGTTCTTGAATAGAT
342521	7	G	A	AATTCTACATGGCGCTGTTAAAACGCTCTGTGCTAATTATATC
342749	41	A	G	AATTCTCTCAATATGAGAAACGATGAGAATATTTCTACTGAAA
343355	34	G	A	AATTCGTCCCACGATGTAGTTAGTTTATCGTTAGACTAACATT
343647	13	G	A	AATTCTATCTAAGTAATCCCTCTATGCATACTTATTTTTATGG
344155	27	G	A	AATTCATTTGAAGGGGTAAAATGGCTGTATACCATGGGGAAAG
344165	18	T	C	AATTCCCCCAAAGGATATTCTGTCATTTCTATTTCATGAAGCA
344720	26	C	A	AATTCTTCGAACGTTTAATCATGTTAATGGCTTTGTTCTTTTT
344784	20	T	A	AATTCTGGGTTTCCCTAGTTGAAAAAGCCTATGCAAAGTAAGT
344789	28	G	C	AATTCCGAATCGTGATTTCATCCCCTCGTTTCTTTTATCGGGT
344914	34	G	A	AATTCACATTTTTATTGTAGCCGAATCCATTTAGACATTGCTT
344973	21	A	G	AATTCCTTTCCTCGACGATTATACAGAACCAGCTCTTTCTACT
345412	27	C	A	AATTCAAATATAAAAGCAGAACAAAGAAAAACATAAACACGCA
345543	12	C	T	AATTCACAACACTTGTCAGAAAAGAAGGATTTCTACATAACAC
345614	38	C	T	AATTCATCAAATTTCTTCTCTAATTGTAGTGATTTAACACTAA
345792	15	C	T	AATTCTCATGAAAATTCTTCTTTTTAGGGAACCTATAAAGTGT
346097	30	G	T	AATTCGTTCTTACACTGTTATTCTGTCAAGATTATTTATAAAT
346113	17	A	G	AATTCGCAATGATAAGGATGGAACTTTTGTCCCTTCTCTGTAT
346184	39	C	T	AATTCGCTGATCTGATCTGATTTCCCACAGAATAGAGACTCAC
346319	7	G	C	AATTCAGAGTTATTTCCATTTGAGACAGTATCTGACATAAAAC
346320	19	T	G	AATTCTTTTATTGCCTCATAAGGAAATGACAGACAGGAATGAT
346888	30	G	T	AATTCCGCGATCCAGCTCAAACGTTCTGAGGCTTGATGACTAA
347158	39	G	T	AATTCATTTTGTCAATCACATCTTCTGAATCTTAAATAGACCA
347689	29	C	A	AATTCTTGTCCTTTGTGGGACAAAAAATAATCAATTAACATGT
349247	39	A	G	AATTCTGGTTGAAGGAATCTGTCGACTGGTCTTTGTTAGGGAT
349269	9	A	G	AATTCATTGGATGTACAATGTACTTACTAATTTGAATGCCTAC
349472	25	C	T	AATTCAGCTGCCTCACGAGGCTTTTCTTGTAAATCAAGTACAA
349946	27	C	T	AATTCGACATAGTAAATTTTCCCTGTTCCTAGATTAACGTTACGT
349965	28	A	G	AATTCCTTTCAACAAGTCCCTCCATTTACCTGTGAGATATGAT
350457	40	C	T	AATTCAAACCTGAACCAGAGGTTTTCAGATTATATTCTTCATC
350592	39	A	G	AATTCTGAAACTGACATAAATGTTTTTAGGTTTTCACCATGAC
351109	19	C	T	AATTCCAATGGTAATAAACTGTGCCCCACTCCTTCCCGACATT
351537	39	A	T	AATTCGTCCTAGTGTGCATATCATATCAGCATATGATTATAAT
353133	35	T	A	AATTCTCCATGTACCAACAGTAACCAGTCTGAGCTTGACAATG
353591	34	G	A	AATTCGTCCTATTGACTGAGGCAGTTTTGAAATAATTGTTAAG
353685	35	A	T	AATTCGGTCCGTTACCAAGGTTATTGAAGGCGTGTACCATGAC
353770	35	C	T	AATTCGAAATGCGGGAAAAGATGACAACTTCTTCCTGTGAGTT
354586	35	A	C	AATTCCGTAATCTGTGTTTAGAGATGGTTCTGTCAAGGATAGA
355142	15	G	A	AATTCCAGGTCATGGAAACATACGATGATGTAAATTACATATG
355287	39	C	T	AATTCAGGCAATCGGTTCTATCTACTTGATGCATTTTGCTTTC
355914	21	T	G	AATTCAGAACAAGAAATACGTAAGGTTGCATTCTAGAATTAAC
356874	9	A	T	AATTCTTGAATACTGAATACACACAATTTGATTCCATGCAAGA
357168	6	C	T	AATTCCTATTTCTAAATAGTCTTGAATGAATTTATTGCCTCTT
357509	30	T	C	AATTCAGACAGGGATGATGTTTGGTTGTGTTATGAATATGACA
357589	9	T	C	AATTCTTACGTTTCTACTCAATACAGTATATCAGATTTGATTG
358496	14	C	T	AATTCATTGTAGACGGCGCTTTACAGTTTAAACATATTCAGAT
358844	28	A	C	AATTCTTTGAATGAATGATTTATGAACAAGAAATGCGGCGCAC
359249	35	C	A	AATTCCTCGATGGAACACACTTTGCTAAACTTAACACTTTAAG
359286	8	A	C	AATTCAGCTTCCACATAACTTCCCGTTAATGTAGCAGCATTCC
359530	14	G	A	AATTCAGAAGTAAGTCAAAGTTGAAGGGCCAGGTGGAAGCAAT
360186	15	A	G	AATTCTTTTACTTCAAATTTTATCATCACCATTGATTTTGGGA
360755	13	C	T	AATTCCTCACTGCCAAATTGTACATATCCAACTCTTCATTAAT
361049	21	A	C	AATTCATCTACTATGATGTGACCTGCTTTGTCTGTTTCTACAC
361107	8	T	C	AATTCCTTCATTGTTGTAGACATACATTGTCAAGATCCTTAAT
361138	13	G	A	AATTCGCCTTTCGTCGAGATTTACTTATGCATCGTCACTATAT
362702	32	A	T	AATTCCGACAAAACCAAACATACATCATGTGAAATAAAGCATT
364039	11	A	C	AATTCTGTAAATCATGACAAAATCAGAGTGAATTTGAAAGATT
364199	17	G	A	AATTCTCATGTGACAAGAAAAAGTTTACTTACAGACGGAGAAA
364461	27	G	A	AATTCGGATGATGAGTTTCATGCCTTGGGACTTTATGCAGAAA
364714	24	A	T	AATTCTTCAATTTCCCAAAAGTCACCTCTTCGTTTACTCAAAG
364759	36	G	A	AATTCCGATTGAGATCATTCATTGGGTAAACCTGTGGATAGAA
365104	34	T	C	AATTCCCGAAATAGGCATGGCATGGCAAGGTGCCCCGGAGGAG
365141	17	A	T	AATTCTGCTAGTTGCGAATGCATTTTTGGCTTCTGGTACCATA
365691	31	T	G	AATTCCATCCAAATCACACCTCCCTTGCCGGTAATTGTTTTCT
366389	25	A	G	AATTCTTGTAATTGCTAAGTTACCGTTTAATCAAGAAATCTTA
366508	16	C	A	AATTCAGATGATAATCTCCGTTACATCCATTGCAATATTTAGA
366985	27	A	C	AATTCTGCTTTGATTGTTGTGTTTTCCAATACACATATGTAGT
367390	24	A	G	AATTCCTTTAACAGTCGAAACATAATGACAAAACTAGCTGTTT
367459	11	A	C	AATTCTAAGACTTTTGGAACTTTTATGCAATGCATTGAACCTC
367853	31	T	A	AATTCTCACTCATCTGCAGAACTTCTCTCATGATCATTATCTG
368159	39	A	G	AATTCCATGACAGGCCCTGACGAAACCTCTTTAGAGAAAACAG
368479	32	T	C	AATTCCTTTATTCTAGTGCAAATAGATTATATAGGCGACAAGT
369310	8	T	C	AATTCTTTGACGGAATTTAAGGTCATTGATGAATCACCTGACC
369382	28	G	A	AATTCAAAGTCCCCGTGCGTCCGATTTGGATTGGTACAAAAGA
370386	35	C	A	AATTCAAAATTTAATGTATGTTAAACGTCTTCAACATCAACAG
371173	39	A	G	AATTCATACATTCATTCACATTTTTGGGACAATGAGACACATG
371302	16	A	G	AATTCTTTCATACAGGTAAGAATTATGGCGTTCCGAAAGTATA
371863	33	T	C	AATTCGGCTACTTCCTGGACAAATAGAGGATACGCGTACTGTT
372680	37	G	A	AATTCATTAAAGTACTAACAGCCAGTTAAGAAAACAGAAATTT
372841	31	G	A	AATTCATCGTCAGCTCGCTTTAGCCAGCAGGGCTCAAAATTTC
372883	22	C	G	AATTCATTCAATCGTTGGTCTGTGAAGGGAAACGATACACTTA
373604	23	A	G	AATTCCCGCCCCTGGAAATTACACATCTTTTCTAGGAAAAAAA
374090	24	G	A	AATTCAGAATAAAAAATAAATAAGAAAACTTTCTTTTGGTACA
374808	26	A	T	AATTCTCAAAATAAATATTCCTCCAAAAAATCGCTTTATAGCC
374818	21	T	C	AATTCTATGCCTCACTCACACGGAAAAATACTAGTGAAGTATA
374927	21	T	A	AATTCATCATATACGTTATTTTCAAATGATGCGGCTTTCCTAT
375097	38	G	A	AATTCACAACTTCCAGATTTGCGAGATTTGAGAAATCGAACAT
375142	15	G	T	AATTCCACCTCATCGTCCGTGTCGCTTTCTGTTGTACTGTTTG
375192	18	A	G	AATTCTAGCAGTTTGAGAAAAATATTGTATTTGTGTAGTCGAG
375917	31	C	A	AATTCAGTCTCAAAGTCGCGAAGGCAAGGCCAATCGTGAGAAT
376874	29	C	T	AATTCTAATGATTTTGCATATTTTGAAACTGCGCTGTTTCCAC
377412	16	C	T	AATTCTCTTTGAATGCAACTATGACATTACGCTGAGAAATTAT
377882	30	C	A	AATTCCTTACATTAAACCAATAGATAACACTGTTGGGTTTTGT
378144	6	A	G	AATTCGGATATAATTTGAGAAATTGACAATGAGTTCCATCTGT
378221	22	A	T	AATTCTTGCAAGTTTCATGATAATAGGTGCAGTACAGGCTCTA
379294	39	G	C	AATTCCTGACATGAGTTACTCATACTTAGTCTGTTATACATAC
379734	27	C	T	AATTCCGCTGTGGTGAATGAATTATTCACAAAGTGATACATAA
380563	14	T	G	AATTCATCGAATTTCCAATTGTGAGAGCAGAAGAATAAGTATA
380686	16	C	T	AATTCAATGGGTATTCAAAACCAAATAAATACACTTTGTCAAA
380720	39	G	A	AATTCGTGCAGATCAATATGACGAAAGATAAATCATAGGTGTC
380817	21	T	C	AATTCAGCACCATGTTTTTGTTCCTGGTACCATTCTATGTCCT
381449	40	G	A	AATTCATGTTTTGATATATTAGAAACTATAGCGAGAGAAGCGA
382210	32	G	A	AATTCTGTTTATTGTGCTTTTATGTTCCTTAGCCAAGTGAGAA
382731	30	A	G	AATTCTTTGCTCTAAAAAATTTTCGAAGGGAAAAAATGATGAG
382817	11	C	T	AATTCATATTCATTGTCTTTAAGTACTGAAGAAATGTACATTC
383050	16	C	T	AATTCGGAAATTCTTCGAGACCAAAATTCCCCAAAATCAAAAG
383188	8	G	A	AATTCATAAACAAATCATAATAAAAACTGTTTCGCTATATTTG
383536	38	C	T	AATTCTGATTACATATGTCTTCGGTATATTTTGATTTTATGCA
383537	17	T	C	AATTCAGAGTGCAAAATATTTTCAAACAACGCTGGACACAAAG
383675	8	C	T	AATTCGTTGACATCGACAGATTTAAAATGTGATCATTCTCTAG
384025	29	T	C	AATTCAGCAACTTCTTGCCATTTGTGTATAAAGAGAATGCCAA
384072	34	C	T	AATTCAAATTTTCAATTATTTGTAAGCCTGGGCCAAATTCAGA
384126	6	C	T	AATTCCACTTTAAAACAGAAAACAAGGAGGCCAAACCGCTCAC
384456	14	G	A	AATTCTTTATCCAGTTAAAATAAATCGTTAAATACGTTAAATG
384530	19	G	A	AATTCGCATAACAGTTAAGAGCGATTGAGCCAAAATTAAAAAG
385153	36	G	C	AATTCTTGAGGGTTTGTTCTCTCTTATTTCAACACCGACATAT
385429	36	T	C	AATTCGTTACTTACTTTTCACAATCTTAATCATGCTATATCTC
385723	30	G	A	AATTCAGTATTTTGCAATAATGACCAAGAGAAATTAATTTATC
385840	13	A	G	AATTCAGTTAGTAAATTTCATGGAAAGTGTGATAAAACGGATA
385874	6	T	C	AATTCCGAGTTTAGGGTTTTGTGTTTACTTTCAACTACATACG
385902	21	G	T	AATTCAATTCCAAATCGTTCTCGAGCTCCTTTCACATTTTTCT
386095	33	A	T	AATTCTTAATCAATCGATCATCTAACACATGTTTTCTACTGAA
387030	18	T	C	AATTCGAATTATACTGATAATGTCGAAGGGTTCCAACTCTCTA
387959	15	A	T	AATTCATCAGACAATGTTTATGAAAAAATATAGCACAAGTCAC
389333	10	A	C	AATTCCAAAATCTGAATGTGTATTAAAAGATACATCTTTAAAA
389334	20	C	T	AATTCAAATTTGGGCTTTCTGCTAGACTTTCTCACATGATTTG
390296	28	A	T	AATTCTATCTGCTCTTGGAGATTCCTCAACGGAAGCATCATCT
390973	14	A	T	AATTCTCAGGTTAATGTTTAAATATACATTTATTTTATTACCA
391269	7	C	A	AATTCCCAATAGAAAAATCACCGGGAAAAACCTGCCTTAACAT
392772	37	G	A	AATTCTCGATTCTTGACAGAAGTCTTATTGTAAAAAGTCCAAG
393040	18	A	G	AATTCTTGAATTTGGCAATTCCCAAGGAAATGTATGAGATCGT
393563	11	C	T	AATTCCGAACTCTATAACCAAGTTAAATCAAACAAATTTATAT
393665	9	C	T	AATTCTAACAGTGGGCCTATCTTCTCCAGTGTCACATCTTCTG
393733	7	A	C	AATTCAATAGAAGATTAAAGGGAGGAGGATATCGCAAAGAGAG
393784	14	A	G	AATTCTTTAACCCAACCTTTTACGACAAGTGAAATTCAGCTTT
393973	18	C	A	AATTCATCGAATCGCGAACTACGTTTTCACAAATGGACTCTCC
394029	23	A	C	AATTCGCTGTAGCTTACTCTTGAATAGCGTATCAATTGCGGTG
394318	30	T	C	AATTCATATCATTATAAATAGAAAATGCATTCTATATCATTAT
394409	11	C	T	AATTCATCTTTTAGCATGTCAATGTACTTCTGATAAATACGAG
394437	34	T	C	AATTCTATAGTATTTAATCAACTTCATACAACATAGTGACCTA
394530	8	T	C	AATTCTGCTTTTAGATGAAAATGGTTTTGAAAAGCTATGCTTG
395167	6	T	C	AATTCCTGAAGAAAATAGAAAATGACTTTTTCATTTTCCATTT
395872	17	G	A	AATTCCGTGTACGTGCGAAGAACATGGCCGGCCTGGGAGAGCC
395959	30	T	C	AATTCATATTTTGATATTGAAGACAAAATTATATCTTTCAAAC
396008	19	G	A	AATTCTTTCAACATTTTCGATTAAATAAATCATGATTATACAT
396349	18	A	T	AATTCGAATTTTGAAGATTGAACAAATCTGACGATTTACTTAC
396665	36	G	A	AATTCTTAAGAATGACCTGTCCAAACCTCTTTTGAGGAGACAG
397126	27	C	T	AATTCGTGATGGGTCTGGGAATGGTGCTTGGAATACCAATTTG
397456	29	T	A	AATTCTCAAGGTCAAGGTCATAATTTGTTGCTGCATTCTCATC
398171	29	A	G	AATTCTCACACCTTCGCCTCGTCTCTTCGAATGGACGCGCCAA
398310	16	T	C	AATTCGGTGAGAAAATTTTAAATGGATAAAAATTTGGACCTGT
398431	12	A	G	AATTCAAACATAATTATAATAAACAGACTTGACCTCCCGAGAA
398456	36	C	T	AATTCCAAAATTTATGGACAGCGCTATATCCACGATCATTATTGA
398533	14	C	T	AATTCCCAAATCCTGAGTGGAGCAAAGTGTCAAAAGAAGGTAC
399296	15	A	G	AATTCAGAGTCGTCAATCCGTGGAGTGTCCACCACCAAAGAAT
399373	33	T	A	AATTCATGCAAACTTCAAGATACAAGTCGTCATATTCAGAAAC
399465	10	C	A	AATTCGTTACTGGTATCCTCCGCTTGCTGCTGGATGATAGGAG
399615	16	C	A	AATTCTGGAAATTTTATTTTCAGAATATTGTTCAGATTATCAA
400249	15	C	T	AATTCTGTGAAACTCCCATGTATACATGTACATTCATCTTAAA
401280	20	T	C	AATTCTCATGACATTTTTCTATTTGAACTCAAAGAACAAAAAT
401993	15	A	T	AATTCACCCTTTAAAGGTCGTGTTTTGTTCACTTTTCGTTTAG
402088	22	A	C	AATTCAAAGGAACTGTAAGAAATTCTGAAATCTCGACTTTGAG
403332	7	T	C	AATTCGCAAAGATGAATTTACAATTTAATTTGTCACTTTGACC
403595	15	A	C	AATTCCCCTGCCCCCACAGCCTCTGGACCCTCGGCCAGTGGAC
403658	34	A	T	AATTCCGATATGAAAAAAGATAAAAGTAATCAAAAACTTTATT
403833	37	G	A	AATTCTTATGCGTAGCATATTCTTGTTGCATTCGCGGCCTTAC
404364	13	T	A	AATTCTCGTCTCTAGCAACGCACAATAACACTGTTATGATAAT
404671	37	A	C	AATTCATATTCAATCAAGTTTAATCAGCTTCCTCTTAATGTAT
405191	8	A	T	AATTCATAGCATTCGAAGATATATAACGATCCATCCAAAAGAT
405243	20	G	A	AATTCTTGAGCACCAGTAAGATATGTTTTAAGGAATATTTACT
406147	17	C	T	AATTCTTAATCTATTTCGCATTTAGTTAAACAGGTCTTTGGTC
406792	18	C	T	AATTCTCTAGATTTCATCTAGCTTTATGTTTATACACTTACCA
406927	37	C	A	AATTCTTGTAATGCAAATGAAAAATGTTTGTCAATCCTCTCTC
406928	40	T	C	AATTCTCTTGTGCTGAAGTAGAGTCACATAATTTTGCGTTTGG
407052	9	G	A	AATTCTAAGCCAGTACTGATAGCACCGCACCCTCTGAATACCA
407469	32	A	T	AATTCTCAAACCTTCTGGCTACTGCTTGTACAGTTACACTGAT
407596	39	T	C	AATTCTTTCTTTTATGAAATATTTAGCTTTGTGTCATGTTATT
407651	8	A	C	AATTCTCAAAAAATTAGTAAGTTTTGTTTTAGTGAGCTCCATT
407766	8	C	T	AATTCATTTTTGGCTGAATAATAGAGAAAAAATAGTCAAATTT
408084	34	A	G	AATTCCTTAACTGGATTACATATAGGGAACTAAATACTAGTGG
408271	15	A	G	AATTCATCAAAATTAAAACTAAAATGCGCGGAGTTCGGCCAATCG
408458	8	A	C	AATTCTGAAAACTTGCGTCAAACCATTTGCCTTGCCTTGCCTC
408470	16	A	G	AATTCCTTTCATCCTGATGTAATTGACATGAATTTAACTTTAG
409982	19	G	A	AATTCCGACAATTTGCTGGAAGACCTGAAAAATTAAAAGAGAT
410120	31	G	T	AATTCACAGATAAAGAAAAGTTTTAAGCATGACCCTTTTTGCC
410206	29	T	A	AATTCAAAAGTATCCAAGCAAGTATGCTTCTATTTCGACTTGA
410226	21	A	T	AATTCCGACAATTTGCTGGAAGACCTTTCTAACTTCTTTTAAA
410452	39	T	C	AATTCTCAGGATTCTATAAATAATCAGAAATCAAATACTAAGG
410477	16	C	A	AATTCGAAGACGTAACATCAATCTACACTTACTTTTAGATGTT
410666	14	T	C	AATTCCAATCATATTGTTTTAATACTTTGCACAAATGAATGTG
410851	11	T	C	AATTCAAGTTTCTGGACAAAGTCAAATGGCTGGACATGTATGG
411871	21	A	T	AATTCACATTCATTATCTATTACAGCTAAATTATATCCAGCTT
411914	7	G	T	AATTCAGTGGCCTAATATTGCCAGGCTTGGGACCAAAGTTTTA
411974	30	A	T	AATTCTCATAAAATGTCAAATATTCCCTCATGGGTAAACATAT
412202	6	G	A	AATTCGTCTTTATTGAAACTTCTGCATAATCAATATGTAATCA
412229	30	G	A	AATTCGGAGGCATTCTCTCGAAAAGTAAGGAATACAACCTAGG
413219	38	T	C	AATTCTTCAATTATGGCGGAAAGCAATCCACTGTGATTTGTAG
413228	14	C	A	AATTCTGATATATCATGTTCTACTTGTACTTTATAATAGTAAACA
413381	31	C	T	AATTCTTCTGTCAGATGCAGCTGTGCAGTTCGGTGCATGAAAT
413830	24	A	T	AATTCTGAGCATGCTTTACAGTCAGTCACTTTCATTACCGGTT
414092	26	C	T	AATTCTGTCGTCTGATAAACACAGCCTCATCCTCAGACGACAC
414263	27	A	T	AATTCATTATACAGGAATATGGTCATAATCCATATTTGTCATT
414718	22	G	A	AATTCTTTCCCCTTATAGACGGTATCTAACGTAAAACCATTAT
415176	29	C	T	AATTCCTCTACAGTGCATATTTTGTAGACATTGTTTCATTTTC
415185	8	A	T	AATTCAGAGGTGTTCTCCGTTTGTGTTTTGTTCTGGTAAAAAG
415919	31	C	T	AATTCATATTTCTTGTTCATTAGTATTTTACAACTGAAAAAAA
415948	26	C	T	AATTCTTGTATATTTTATTCGATCACATTAAGAATACATTATT
415951	23	G	A	AATTCGGTAAAGTACATATCAAAAAGTAACTTGACGTGAAAAG
416131	8	G	A	AATTCTCGTTTTTTCCAGGTAAACGGTGAGATTAAAATATAGG
416569	32	C	T	AATTCTCTCTTTCGTGTTCGATAAAAGGCGACTTGAGGGACCT
416653	35	A	T	AATTCTTATACCGGAAGTAAGATATCTAAGGGCAAAACTCTTT
417181	38	A	G	AATTCTTCTTCGCTAATTAGCCCAGACAACTTTTTTCATTGAC
417200	32	T	G	AATTCTTTAATTTCTGACAATTTCTTTGAAATGCCTAATTTAT
417545	20	A	G	AATTCGTGGTGTGTCGGCTACAGTCGGATTCTGATAGCGAATCGG
417606	23	A	G	AATTCCGGTCTATACGATGGAGAGGGGCGTTCAATCGTACTAT
417901	39	T	C	AATTCCGTTGTGAACAAGCTCCGCACCGCGCTATATAACGGGT
418271	27	A	C	AATTCTTTTTTTCTGCACGTCTATCTACAATTTTTCAGTTGAT
418570	28	C	T	AATTCTCTATGAAGCTGATCCTGGATACGCTGTATCTGACCGC
418881	22	C	A	AATTCTTACAAATCTTTCTCTCATTTTTGACTTAAAACTCTCA
419189	26	G	A	AATTCTCATATCAGCCATAATTCTAGTTTGAATTGTTTCCAAA
419198	9	T	A	AATTCTATTAAGAATTATAAATTGATAGTTGTTAATTATAATG
419280	41	G	A	AATTCATCAATGGGATGATTGGGCATTTCTATTGAGTTATGTT
419338	11	A	T	AATTCCCAATAAATCCAGGTAACTTTTATTAAGATTCGATGTA
419854	26	A	G	AATTCTTTTTTTTTCATGCGTGTATAAAATAAATCTGCAACAA
420273	24	C	T	AATTCGTCATCCTTTAATTTACTTAAACAAAAAACTAACTCTT
420870	14	C	T	AATTCAATAAGTACGGAGAGTCCACTGTCAGGGACATAGAACC
420905	17	A	G	AATTCCGTTCATTCTTACCATCTTTATGGTATTGGACAACACA
420946	18	C	T	AATTCTTTTAAAATATTTCGGTCAATTTTTCAATTGAAGAATA
421175	10	C	G	AATTCTGAAGATATTTAGTCAGTTTGATACAGCCTATTCAAGA
421417	23	A	C	AATTCAAGGCAAAGGTAAATACCGTAGGTCATAAGTCATGGTC
421439	22	G	A	AATTCGTATTTCACGAAAAGCGATGAAATTCTATCTTTATTGA
421604	30	G	A	AATTCTTTTGTTTTAAAATATCATTGTTTAGATTTTATTTCCG
422541	21	G	A	AATTCCCAAGAAGTAGGTCTGATATTCGGGATGTAAAGCTAGA
422716	11	G	A	AATTCTCAAGAACTCCGAGATAAGGGCTAACGACTGAGATTGT
422777	32	G	T	AATTCGTCATTAATTTGAGTAAATGGTTGCTGGGAATTTTTAT
423062	31	G	A	AATTCTCCTTACCACGGAATTTAGAGCCGCGAAGAAAGGGAAG
423433	24	A	C	AATTCTTTCATAATGGAGAAGTTCGTATATATACATTGTAGCA
423886	20	G	A	AATTCGGTCCTGTCATTTTGTAAAGATGTTGTATACGCATGTT
424286	17	A	T	AATTCATTTAAAAGTAATGAAAGGAAATGAAAATTCAAATATT
425446	20	G	T	AATTCTGACTTCTATGCATGGAAAATGACTTGACCTGTGAACG
426653	8	C	T	AATTCCCCCACGAACTGGAACCTTATAATCTCCATCCGGGCAA
426691	40	C	T	AATTCACATGTAAAAGACAAGTACATGTAACTAAGGCTACAGC
427175	37	C	A	AATTCAGTCTTGTCCATTTCAATAGTTTTTATATGACCTGGGT
427481	38	A	G	AATTCATTATTTAGAACTTAAACCTTCCGAAATTTCTAAATAA
427678	26	G	T	AATTCCTCTAATGACATTGATTTATGGAAACTTCATATCTAAG
427906	16	G	A	AATTCTTTAAAATCCACATGTGGTTTAACAAGACTGTCGAAATAG
427979	24	A	T	AATTCCTATGCAAGTCATAAAACACACATATTTCTTTATCAAA
428260	21	G	A	AATTCTTTCTACTGTTTTAAAATTAATTAGATACATGAAAGGG
428869	17	C	T	AATTCTGCAATTCATATATGGAAAATATGGTTTTGTCAACAAT
428972	7	C	A	AATTCTCATCACGGTATCAGAAAAAAGACGAAATTTGAGAAGA
429354	34	C	T	AATTCCCCTCAGACAAAGTCTTAGTAACTCAGGCGGAATCAAC
429755	8	T	A	AATTCAGATTATTCATTTTGAATAAACCTTTTATAAGTACTAT
429786	38	T	C	AATTCTTTTTCGTAAGTGTATGAAAACAGATCTGTGACCACAG
429953	33	G	T	AATTCCTTTGTAATATTTTATCTCAAAATAAATTCGATTTAGT
430266	39	T	C	AATTCGTCTCAAAAGCATTGATAAGGTTAAAAATAAGCCAAAT
430320	19	A	T	AATTCGCCTTCGTCTGGCTATGTATAGATATCAAGTACTACTT
430533	37	T	C	AATTCGCCTGAAACTATAACGACCTTTTGCGGCTTCCGTAATG
430834	24	T	A	AATTCCTTTTTGTGACCTACATATCTAGGCCTACGAGGAGGAT
431304	26	G	A	AATTCATAAGCAGAAGCCCTACCAGAGTTTCGTCCTATACCTA
431456	39	G	A	AATTCTCTCTCCACGCGCGACGGACTGCAGCACCACTTAGAAA
431535	18	G	C	AATTCTTTTATCTTTTTGCTCTCGACTAAATTTGCTGCCCCAG
433355	14	G	A	AATTCTTCTGAAGATAAAAAGAAATACATAAAAAGGCATTAGTC
435172	6	C	G	AATTCGCTCCCCCTCATTCCATGGATATCGTCCAATCACGTGCG
437411	13	C	T	AATTCTAAGCTGCACACAATAAAACGTGGAATAAATTGGTCGCC
440724	35	T	C	AATTCTTTTGGAGCTCTATTTTTTCTATTGACTTTCTGTCAAA
442951	22	T	A	AATTCTTGTGTACGGGGATATTATAATAAAGATACGGGTCTGT
444676	17	T	C	AATTCTTACTAAGGATCAAATGGTGTTAACAAACTTTTTTCTG
447059	8	A	G	AATTCCAACACGCGAATGGATAGTCTCTCCTAATCAAATTCTA
451527	36	A	T	AATTCCATAAAAGTCTTTAGTTTAAAAGAATATTTTTAAGTAT
453038	20	C	T	AATTCCCTAAGACGTCATTCGTAACAGCACATACGTAACGAGC
453505	15	T	A	AATTCGATATTTTTTTGGGATGAAATGACAAGTTTCCGAAAAG
454206	30	G	A	AATTCATGACCGGTCAGTGTACACTTGGGGCCTCTCTAATCTT
455242	11	T	C	AATTCTTTCCCAGAAAATAGGTTGCCCTGCATCTATCATCGCT
458187	31	C	A	AATTCACAATTTTGTGTTCATCTTTACAAGCTCCCTTCGAAAT
458250	6	T	C	AATTCTTCCGTACTTACCGATACTGTCCCTTTGTTGTTCGCTA
459141	33	G	C	AATTCCTGGGGATCATGTACCGCTTCCTGCGGGGGTGGTACCA
459359	6	C	T	AATTCTGACCGACATTCAGAGAGCACAGGTGGTCGGGTCATGT
462122	9	A	G	AATTCTCAATATGAACTCTCCTTGTATGTAATTATAGAATAAG
462987	26	A	G	AATTCTTCCTGAGATTTTCACTGGAAAGCTGCCATGATTCCAT
464438	8	T	C	AATTCTCTCACAGAATTGTGCTTCTGTTAAGGTAAGTTTCGAC
464990	10	A	G	AATTCTTTTGTTTTGTAGAGCTGGTTCTGAAATTTCGCATAGC
465017	21	T	A	AATTCTTCCAAATCACTTGTACATCCTCTCAAGATGGCTCCAA
465025	18	T	C	AATTCCCAACAGAGCTATGGACAGCAGCAGTTTGCCCCACAGT
466145	17	C	A	AATTCAGAAATGGAATCATCGTAAAATAAAAAATCTATAGCGA
466758	22	G	A	AATTCCTGCTCATGTATATCAAGCCTTTCGTTGTTTAAGTCCC
467022	30	C	G	AATTCCTGAGGATACGGATTTCCCAGATAGTTTCCTATCTAGCTA
468163	9	C	A	AATTCTATAAAACATCCTCTTACTTGACCGAAACCCTGGAAAG
468363	29	A	T	AATTCTGTATTGTGACTTCTGTAGTAATATCTTCTGACATGTA
468427	8	G	A	AATTCTTGCACAAACTTTCCAAATTTTCCGCCAAAGTATTATC
468471	28	A	G	AATTCTATTTCGTGGAAAGGAGAAACGAAGAAGATGACTATGT
469789	19	C	A	AATTCTCCAAATTCAGTACAGATATCCCAACATTCCTCTTAAA
470174	21	G	T	AATTCAATAACAGGAGATTTGATTTATATATTCACGGATATTT
470618	34	T	C	AATTCAATAGATAAGAGTTCTATGAATACATTTTACATCAAAA
471489	30	T	C	AATTCCAGTTCTGACATGACCTCTAGCATCTATAACCTTTGAC
471635	7	A	T	AATTCTAACGGCTCATAATCTGACAAACTCATTGCCAGCCGAT
471752	9	A	T	AATTCCGGAAACACATTTCTCTGAAGACTTTCTGTAAATTATT
471941	12	G	A	AATTCGGAGGCGTCCATATTTTCTCCGACGAGAAAGAGTGCGT
472162	40	G	A	AATTCTTTCTTCAAATCCAAAAGCGTGCTAGCAATGTCAGTAT
472507	7	A	C	AATTCTATCGTTTCTTTCTTACACATCCGTAGTTTAAAATGAC
472521	13	G	T	AATTCATAACATGTATCGGTTATGTTGGTTCCAAATGTTATGT
472820	14	A	T	AATTCAGAATCTAAAGAGATATTACATTGCTTGGATTGAGAATCA
472854	16	C	T	AATTCTTCATTTTCACTGCAGGGCCAAAAATCAAAGTCATGTT
473647	31	A	C	AATTCATAGTCAGAGTTTTCAAGTGAATAAAAGAAGATGTAAT
473837	26	A	C	AATTCGGTATGATATGAGATTACCAATGAAGAGTTTCAAACCA
473989	9	T	C	AATTCAAATGGACCTATCATTATGAAGATGTCATGATGGTGCC
474030	7	A	G	AATTCTAAGTTTATTATATAACTTAACGATTAAAGAGACGAGG
475263	32	T	A	AATTCCTAATTTACAAAAAAAAGCCAGTATATTTTATAAGAAT
475282	33	T	C	AATTCATAAAAATTCACTTTCATTATTTGAAATTTTGATATCA
477571	24	C	T	AATTCTGTGAGAGGCTAACGTATCACAGCGTAGTTGCAAATAT
478187	36	T	C	AATTCAGTCCCCTTTCGATCGCAATTTGGGATGCATGAACATA
478189	39	G	T	AATTCATGCCGGTTTGAGCAAAAGCTATGATATATTAAGCCTA
478190	8	T	C	AATTCTTTTCGAAAATATACATGTATAATAATGAGTATTTGTA
478384	10	A	G	AATTCATCTATTTTGTAATTCTGTCTTCCTCTAAGAACTTCTG
479704	12	C	T	AATTCTCAATTCACAATCAATGGGCATATGAAAACAGGTAAAT
479809	12	A	G	AATTCTGAAGTAATTGAGAGAGTCTCAATGGGAGTAATAAAGA
480671	15	A	T	AATTCTTTCTATCCTGGAACCAATCAACAAATTAGACAACGTG
481513	15	G	T	AATTCTTGGACTATGAATGGTTTAAACAACCTTGCCACATTCT
481613	10	G	A	AATTCCTTTGGAAAATAAAACTTTAGAATCGATGAATGCACAT
482762	24	T	C	AATTCTGCCCAAGGAATGAGTAATCAAAATATAAAATACATTG
483380	35	A	G	AATTCAATTTTTAACTGAAAATTAATTCGTTGCAAGCCCCGTC
483418	32	A	C	AATTCATGGGATTCTGTGCCAGCAAAGGCGTCTTTACCGCTTA
483782	12	A	C	AATTCAAGGAAAAGATTGGATTGATGGTTTTCAGAAACGTCAC
483787	32	T	C	AATTCAGCTATTGTTTAGGTATTTTTGATTTTTGTTCACTGTT
484424	23	C	T	AATTCCCTCTTAACACTCTTTCCTTCACCCAGATCTGTATAAT
484661	24	T	C	AATTCTTCAACATTCATAGATAATAGAATTACAAATCAGGTTTCA
484702	23	G	A	AATTCGGAAATGAACCCTTGAGGGCCTCTTAAAAAGAGAGTGT
485378	28	A	G	AATTCCCTTAATTCGCGAAAAACGTGAAAATGACTCCCACACG
485700	7	T	C	AATTCATTCACATGTAAAACAATTTTAAATTGTTCATTAGGCT
486284	24	A	C	AATTCACATATGACATCAAAAATCTTCATCAATATATATTTAT
486297	14	G	A	AATTCGCCGCCGTATTCAATGGAAATGATTTGGAAAGGTGTCT
486628	9	A	T	AATTCTTTAGAACAACTAGAGCAATGAGATGCGTCTTGATCGC
486653	12	T	C	AATTCTGGATCTGAGATGAATCTTTCAAAGCATAGCGTCTTAC
487029	39	C	A	AATTCATTTTAAACAGAATAAATATCATATGATACTCACGCTA
487032	13	C	T	AATTCATATGTACATTTTACATGTACATATTAATTCACATACT
487182	30	C	T	AATTCTTTAAGTGGTCAGTGCAAAATAAGCAGAAACTCAAACC
487496	9	G	A	AATTCTTGGGGAGCTTCCCACTGAGGATAATGTCCTATATGAT
488047	18	C	T	AATTCCTATTTCAAGAGCAGTCAGCAAGTATTATGTAAATAAT
488522	23	T	A	AATTCATCTTAATGTTGTAAATTTTTTTCTCGCCTGAACAAAA
488850	11	A	G	AATTCGTAATAGACGATTTTCACATTAAATTTCTACTTCTACT
489055	27	G	A	AATTCTCCATCTTGAAATAACGGTATGTTACATTTTTGTACAC
489687	32	T	C	AATTCTTTGTTTATAATTATAAGCCTTTGGTTACATAAAGAAG
489749	29	A	T	AATTCGAAGCCATCAGTGGAATGAGTGAAGGAATAAAGAAAAT
491463	21	T	C	AATTCTGCTGCATCTTTTACTAACTGCTTTTCTCTTCTGAGAT
491667	37	T	G	AATTCAGCAAACTTGAAATTAAAAGGGGGTAAAAACTTTTGTC
492797	14	C	G	AATTCATATTTCACATCCATGTTCTCGGTGATTAAAAGTGACA
492909	31	C	T	AATTCCTACAAGAATATAATGTCACTTGTACGATAGATTTTAC
492948	8	A	C	AATTCTCCACAGGTTCAACAACAGTAACAACTGTAGACTGAAA
493880	29	T	A	AATTCCGCAAATATCATAATAGATTGTATAGTACAATATTTCT
493943	30	G	A	AATTCACATGTACAATAATGAAAAACAAAGTCTATAATGGAGA
493978	28	A	T	AATTCTTTTAATGCATAATACTCATTTAAATGTTACATGTGAT
494109	26	A	C	AATTCTGTTTTCATTTCTATTATCCATAAACTATATACAAGAT
494271	11	T	A	AATTCAAAAATGCAATTCAATTTATCTCAAAGCCTGCCAAACC
494326	33	C	T	AATTCCATCTTCTTTCAGACAAGAAATATCGGCCATCAAATAC
494678	27	A	G	AATTCCAAGACCAACAACATGACTATACTTATATTCAGAATCA
494834	13	A	G	AATTCAGTATATACCAGAAACATTTCTGTATAAATACATCAAT
495316	34	G	C	AATTCTGACATGGGTTTTGTGATGTGTGACTCTGACTTTCTCA
495488	19	A	T	AATTCGCAGTGTGCATATAATACATGAATCTAGTGGTTTTAGA
495590	40	A	T	AATTCGCGTATCTGGTTTTGCTCACCGTTCCATATATATATTT
495716	32	A	T	AATTCTTATGAAGCGATTTTCTGATGGAGATATGCTCGTGAAT
496141	19	A	G	AATTCTATGACATCTGTCAATCAGTCCATACTCCTTACATCTT
496654	32	T	A	AATTCCTCTCAGCTAAGAGTGAATCAAAACCTGTTTCACAAAC
497100	27	A	G	AATTCGGCTTCGGTAATTCCGATGTTAAATGCATTTATTCTAT
497282	6	T	A	AATTCTGTTGTCCACTTTATTTTTAATCTTTAAATTTTGAAAT
497293	37	C	A	AATTCTTACAATTAAAATATTACCTACAAATACTATCTTTACA
497733	27	G	A	AATTCAAACTCTACATAATGCTCTGAGTAGCATCTAACTCAGG
499115	18	A	T	AATTCAGTAAATAAGGATAATAGTGTAAATTTATAAGATGCTG
499116	22	A	T	AATTCCTCGTCACTTCCGTCCACACAGTCTACTTTGTGGTCAC
499849	29	A	T	AATTCACATCATAATTAGAAATCAGACCAATAGACATTCTATA
499870	14	T	C	AATTCTTTGTTTGTACTGGACTTTGGAGGTTCTTCTTTAGAGA
500683	30	C	A	AATTCTCCATCATCTTTGTTTGGTGCCTGCACTTGGCCTTGTA
501465	14	A	G	AATTCTGCTAAGAAATTCCAATGTGTCCTTATCACACATATAT
501754	25	T	C	AATTCTATAGGAATTGTGATGACATGCAGGGTTTATAGTACAG
502159	24	C	A	AATTCCAAGATTGTGTTGTAAAAATCTCCAAGAATTAGAGCCC
502625	33	A	G	AATTCTATGATGGACTCCATTCCAAAGAGCAAAAAAAACAAGA
502909	23	C	T	AATTCTGAAAGAGTATTTATTTTAACCCTGTCGACATAGTGAA
503721	30	G	A	AATTCTTTGTATGATTGTCATTAGGAGGGGGATGAACATTCAA
503983	16	T	C	AATTCAGTTTCTTCTTCAGATTTGTTCGTACCCTGTGAGACAG
504038	18	A	G	AATTCTCCAATTTTCCTGGGGTGAGATAAATAAATGATCAATCTC
505102	7	T	A	AATTCAAATTTTCTCTTTTGCCAGAGATAGGCTATTGAATGAT
505433	39	C	A	AATTCCTATCAGAAGATATACTTCGGACTCTTCATAATCTCGT
506493	6	A	G	AATTCATTGGAACAAGTGTATCATAGCAAAATCAGGTTACATTTA
506646	33	C	T	AATTCACATTATTTTCAATCTGTGTATGATGTCGTCATCACAG
506731	18	G	T	AATTCAATCCCTATCATTTGAAACGCCCTATACAATAGACTTA
506751	27	G	T	AATTCCCAACTTCAGACCATGCAAATGCTGGGGCAACTAGATG
507458	30	T	G	AATTCTCAAAATAACGAGTTACCAACTCTTATCAAATATACTC
507565	39	C	G	AATTCTCCTCGAGGAAACTGTACCACTCTCTCCTCTAAGGGCT
507708	19	C	T	AATTCATACTATATATTTCATCGTATCGCGTCGTATCGTGAGC
507921	22	A	T	AATTCTTGTAAGACAAAGAAAATAACGCCAATCGAAAAGGCAG
508140	25	A	G	AATTCAATTTGTTAGCTCTTGTAGAAAAATTGAGGAAAGTTAC
508388	26	T	A	AATTCCCATTGACATCCATTATAAGTGTTATCCAAGTTGGGTT
508656	12	T	G	AATTCCCTGGCGACAAAGCGAGCAATGGCAAGACTCTGTGGTA
509124	9	C	T	AATTCCTCCGGAAGTTGATAATCGCTGGTGACTGTACAAAAAT
509405	13	G	A	AATTCACAGAGAGGAGGTACATTAAAGAGAAACACATTGGGAG
510178	10	C	T	AATTCTCAATCCGAGTGTACAAATTTTGCAAGTCTATGTATCT
510195	18	A	T	AATTCTGAATGCACTATTTAGCTCTGACTTTTCCCGAAATTAT
510727	40	A	G	AATTCCAAAGGTATCTGCCAGATATTTGTAATTTTCTCCGCGT
510831	17	G	A	AATTCATTCTTTGAGTGGTAAAAATAAAAATGAAATTCTGTAA
511044	27	G	A	AATTCAAATGATTTATAGTTGGGTGAGTTAATAATTCAATGAC
511165	40	A	G	AATTCTACAGTTCCCCATCTACGACCATGCACTACCTAAATTT
511757	11	A	G	AATTCGTTCTGTCCAGTTTTTCTTTAACCTCATTCATTTGTTT
512218	13	A	G	AATTCCTCGGGAGACCTTTGATTTTATCAATTAAACATGTTAA
512861	19	G	A	AATTCTTCAAGAATCAAGGAGTGGCCCTTCCTAAAATATTCAT
512881	29	A	G	AATTCTTAATGTTCAATATTCCTCTTTCAGTTGCTTGACTCGT
513157	34	T	A	AATTCCCTCCAAAATGACGATTGAAGTATTAATAGCTAGAAGT
513837	32	T	C	AATTCCTGCAAATCTCTGCTGCAACTTTTAACAAATTTGCATC
513976	14	A	C	AATTCGCCATGACACAATGGATGTTTGGTCGAATATGGTGCAA
514144	10	T	A	AATTCTTTTTACTTCATAGACATTATTTTCAGAGATGAATCTT
514198	25	C	T	AATTCTGTGAAATATTACTGAAATCCATGCAGAGGACAAGAAG
514268	26	T	C	AATTCGTGCATCATAACCGGCCACATATCTTCCTCTCTTGTTA
514290	12	G	C	AATTCACATGCCACATTCGCAGCTGTACTACATGATTCATATA
514418	28	G	A	AATTCATACTGGCGAAAAACCTTATGCGTGCTCCCTTTGCGAG
514435	16	C	A	AATTCATTCAAAGCGCATAATTGTGTAGCGCGGCATAATTGAG
514907	8	C	T	AATTCATCAACTCATCTTTATTGAAAATTTCATAATTGATGAA
515177	8	C	A	AATTCAGATTGTTGATGGACAGCTCATCGTCTAAACATCGTCT
515299	12	G	T	AATTCCAAATTGAATTTTAGTCATACAAAGCCTATTTTACTAC
515409	36	T	G	AATTCTTTTACTTCTGTGACTTGGGGATCAGTGATTTTCATAA
515413	39	T	A	AATTCGGGTATCATTTTCCGGACATTTTGTCAGCTGTATACTC
515876	38	T	G	AATTCCAGAATACAAAAGCTAAGAACATCTATGCTCTTGGGGA
515999	11	T	C	AATTCTTTGATGTTTATTCTTTTGGCAAAGCATATAGAATAAC
516019	6	C	T	AATTCCTTCTCTTCGTTGCTCAAACAGAGGCTGACTATTAGGT
516152	39	G	A	AATTCTAACATGAGACCAGGTTTCTCGAAGAAGACAATGACTT
516182	8	A	G	AATTCATGGCAATAATTTGATGAACGAAGTATGAATGGACTAG
517684	27	G	T	AATTCTTAAGATCGATTATACGTGACTACGTGCAGAAATGAGC
517696	37	T	G	AATTCCCAATGAGGATGATAACAGAGCCCGGGTAGATAAAGAA
518254	14	A	G	AATTCATAGCTGTATACATTATAATGGATCAAGGATCAAAAAG
519907	30	A	T	AATTCCCCTTGTGCGATCCTAAAATGTCCTTTCATTCCAAAAC
520160	10	C	T	AATTCACCACTCTGAGTTGCCCTGACTGCGCACCAAATCAGAT
520177	35	T	A	AATTCCAAAAATTAAATCCTACATCAGTTAATTTACATTAGAA
520238	35	A	T	AATTCACCGTCATTGCCCATGACGAAAGACACCGATGTATGGA
520288	36	G	A	AATTCATCTAACCGTGAAATTCATCTAACCTTGGCGCTAAAAA
520499	27	G	T	AATTCATACATTTCGCTTCTTTTCATGTGGTGGAGGTTTTTGT
520548	25	G	A	AATTCTTTGAGCCTTGGTCACTATAGATTTGGAGATATTAGGT
521642	16	A	T	AATTCGCTGTGGAGTATACAGCTGACAAAATGTCCGGAAAATG
521648	22	A	T	AATTCCTATAGAAACACGTACTATCATTTTCTTGAATTTTACA
521836	13	C	T	AATTCCTTCATATATTTATTTTTCCTGTACTGGCATTTCTAGC
522356	35	G	A	AATTCGAACTCGGATATGGCTGTACATTGGTATGGTCGTAAGT
522599	22	T	C	AATTCTGCTTAGCTTTTAACATTGAGATGACCTTCAATACAGA
522719	29	A	T	AATTCATAGTTTTTGTCCTAATAATAATAAGAATTAGGAAAAG
523361	19	C	T	AATTCCAATGTTATGTCTCAATTTCCTTCTTAGAAGTCTTATA
523396	14	C	T	AATTCTCATATATCAGCACATAATTCTATCTTTAAATTTTAGG
523472	25	G	A	AATTCATTCATGCTTACTTCAGGAAGACTAGTAGAATTTGGCA
523586	34	A	T	AATTCAGATGATAACGAAGTAAATTCATTTACAAGGATGTTGG
523722	13	G	T	AATTCGGCAAACGTTTCCCAAAATTACATTTGTTCTTTCCCTA
524144	31	T	C	AATTCTGCGTAATTTGAGGGTAAATGATGCTATTGAATTTAAA
524742	18	C	T	AATTCACTTTCTCATGCCTACAAATACGAATAAAATTTTCGTA
524991	24	C	T	AATTCTTCTGAAGGTAAAAAGAAATACATAAAAAGGCATTAGT
525795	20	T	A	AATTCTATAAAACTGTAATTACTATTTTTATCGCATGATACAC
527174	11	A	T	AATTCAATGTAAAGTCTCAAAATGGGAAGACATAAAATTACCG
527637	17	C	A	AATTCAGAAGAATATACCTTGAATGATCGCCATGATTAAAGTC
528154	19	G	A	AATTCGCTATCAAACGCAGATATTTTCTACGTATCGTTTTTGT
528258	34	C	A	AATTCATCCATGATCATTTTGGGTTTATTTCTTCTCGTAATTT
528351	13	G	T	AATTCACTTAGAGCTTTCACAAAATTGACATTCAATAAAAAGC
528600	32	G	C	AATTCAAGGAATCACTAGACCAGGTCCATTCGAATAGCCCTTT
530100	30	A	C	AATTCTCCACCAAGCTTTGCTGTCATCTTCAAAAAATAAGATT
530428	8	T	C	AATTCTTTGCGTGTTGATGGACTACAAACGTTGTAAACAGGAG
530652	20	G	C	AATTCATCAAGAACCTTTGGAAATATAATTATGTAAAATTCTA
530832	20	A	T	AATTCGGCTTGTGTGATTGTATTGTATTCGCTGATTGAACAAT
531115	23	G	A	AATTCATTTGAATTTGTCATATATTGTAATTCTTATAGTCTAT
531441	33	G	T	AATTCTTCCATCTGTATCCATTTGTAGCGCCAGTTTTATTTAA
532680	14	T	A	AATTCGCGATCCGTTTGGGATCCTCTAGTCCCAAAATTGAACG
532964	15	G	T	AATTCTGAAACAAAGTAGGGGATCATCACCAACAACACCAGGT
533334	35	C	G	AATTCCTTCTCTCTTTTCTGTAAACAAATGTTCACAAAGATAT
533570	27	C	T	AATTCAATGACGTTAAATCATTTAAACTTTCAGATCATATGGACA
533577	31	T	A	AATTCGCAACTATTCCAATGGAAATTGTAATAATGTTGCCTTG
534285	17	A	T	AATTCGTGAAATTTATTTCCTATATTTCACATTATTTCCATCT
534632	7	T	A	AATTCTTGATATACACAAGTCTCCAAATCTTTGATTAAGTGAC
534819	40	G	T	AATTCCTTGCTTTCTTTCTACTTAGATTTAGTAGTGCTGGTAG
534820	20	G	A	AATTCACAACCAAATTTTTGAAAACTGCGTCCAATGGATACAC
535257	11	A	C	AATTCTGGAGCTTTTTATTCACGATTTTCTTTACCGACATTGA
535945	13	C	A	AATTCCTGACAACTCTACGAGCAATGCTAATGAGATATGCAAC
536101	20	C	T	AATTCCAGGTAGGCCTATTCAGACTGAGATATTGGTGCTTTCT
536187	27	T	A	AATTCAGTTCCCACATATGATGACAATGCATTGCCACCAAGAT
536577	25	G	A	AATTCATACCAATAATAATCAATAAAATCATTCATTTCTCATG
536612	33	A	C	AATTCTTTTCAAAATGCAGTTTGTTTTGCTCTATATTTAGATT
537317	33	T	A	AATTCCTAACATTTTCATGCTACTTGTAATACTAAGTATCAAG
537354	16	G	A	AATTCAAGACAATAAGCCAACATAACAAATCCTTGCACCATAT
538588	17	T	C	AATTCTTTATCAGTGACGGTTACTGTAACTCCAGGATCGCTAG
539120	15	A	G	AATTCATCTATTCAGTTTGTTCGCATAAACAAATTTCCTTCTA
539288	14	C	T	AATTCTCTAAAAACTGAACGCGAGGACAACAATAAAACTCCAA
539443	38	A	C	AATTCTTTGTAAAATGAAGTTTTGAAATTATGACTACATACCT
539538	37	T	A	AATTCTCGGATTGCATTATAAATCATTCATGAAATGTTTACTT
539751	24	T	G	AATTCGAATAAAAAGTCGAAGAGTAAACATTTATAAATATATG
540379	32	A	G	AATTCAGGGAATTTAGCACTTTTCGAACTATAAGGCAGCTTTT
541266	11	A	C	AATTCGTGCAAAATAAGTCAGTGGGACATGAATCCACTACATT
541648	11	T	C	AATTCTAGATTCAATGAGATCATCATGTAAAATTCAAAGTAGC
541892	7	T	C	AATTCATGATATGCATTGTTTTTACAAATAATCCACATTGCTG
542356	38	A	T	AATTCTAGATAAAGAAAGATCCTTTCCTCAAATTTACATAAAA
542800	7	G	C	AATTCACAAACTTCCTGATGCAAATCATGCAAGGTGTCAAGGT
543375	33	T	A	AATTCCCATATAATGCCAGCCTTCAGTGTGTTTGCTGACATTT
543846	34	G	A	AATTCGCGAAACAAAATATATGACAATTAAGTGGATTGATGAA
544218	18	A	T	AATTCTAAGAAATTGCTACTTTTTGTCTTAAGCACTCGGTGTC
544255	15	A	T	AATTCATCTCTTTAAATTATATGATTTACTTATTTCAGGAATA
544511	14	G	A	AATTCATAATGCTGTGCATGCATTAACCTTAACTTGACTGTCA
545461	33	T	A	AATTCTAATGCACCAGACACGTGTTTCGGTAATTCCTCATTAGTG
545614	29	T	A	AATTCGTTGAAGTTTGAACTTGCTCTTTAATAATGTACCGCAT
545788	15	A	T	AATTCTGATTCCGGTAACTATGTATGCAGGGCCACTAACTCTG
545979	17	C	T	AATTCACACTAATTTACGCACATGTAATGATTTTAGTTTTATG
546035	22	C	T	AATTCTAAGCTGTACACAATAAAACGTGGAATAAATTGGTCGC
546110	23	T	A	AATTCCCAACCCACAGTCCACTACAGATAGGATGTAGCAACAT
546690	7	C	T	AATTCTCCGATGTATGATTGATAAAAATGGGCCGTAAGGTTCG
546939	33	C	T	AATTCCTTCAAATGAGCTTCATAGAGATTCTTCGAAAAAAAAT
547080	19	G	A	AATTCGTCATACTTTAATGCATTCAATACTTAGAGTATTAAAT
547093	7	A	G	AATTCTATACAATACGTGTAATGAATAATTCACATATTTAAAA
547100	32	A	G	AATTCATCTGAACTGAGAAACGATCAACACGATAATATTGGCC
547742	8	C	T	AATTCCCTCCCCCTCATTCCATGGATATCGTCCAATCACGTGC
548338	11	A	C	AATTCCTTTAAGGTAGTATTAGTCCATTTTTCTTAAATGAAAG
548682	28	C	T	AATTCGGTGATTGTCTCGATGTACATATGAGGATAAGATTTTGGT
548730	24	T	C	AATTCACCATCAAGTGATCTCGACAGAAGTATGTATACGTCAC
549477	39	A	G	AATTCCTTATCGGCATTATAATATTATTTACAATTTATGTACA
549568	30	A	G	AATTCACTTTTTTCATTTATAGATCTAATAAAAAGCACAAACA
550190	38	T	G	AATTCTTTAACCTTTTTATTTCTCCGCCAGCTCTCGTTTGGGT
550292	27	T	C	AATTCTTATTTATAATCTTTAAATGATATAGTTAAGAGTGTGT
550483	13	G	A	AATTCATAGATAGTCCACGATCAATGTCGACCAATAAGGATGT
550676	6	T	A	AATTCTGAATTTTCTTACAGTTTTTGCTGCGATGACATACAAA
551132	8	A	T	AATTCAGAACAACTGAAGTGAAACGAGACTTGATGTACATGTA
551307	35	C	T	AATTCTGCCGAGTTTGATTTTTTCTTTGAGTTCACCGAATAGC
551363	33	G	A	AATTCATCAAAGAGATTCTGTCAAGAGTGAAGAGGTAATTGAC
551581	12	A	G	AATTCTTAGATATACTGCACGACTTTATAAACTTAATCCAAAA
551992	14	G	A	AATTCGTGTCCGAGTTATGTCTTCAGTATGTATATTTTAGAAT
551998	34	A	G	AATTCAGGGAGAAAGGATCTATTTGACCAGGCGGAGAACATCA
552089	22	G	A	AATTCTTACGCCTTGCTGAAAAACCTTTCCCCAAACACCAAAT
552180	32	A	T	AATTCCTATTTCTTTATCATATTTTACAACTAAACGTTTTCAC
552266	26	T	C	AATTCTGAGGTTCTGATTGGTTGTTCTTTTATATAGTTCATCA
552290	13	T	C	AATTCTTTTGTCTGTATTCCGGATGCCCATACACTCTGTAAGT
552738	26	T	C	AATTCCCAAGAGTAAAACCCTACCGTATTGCGTCTGCTGACCT
552787	33	C	T	AATTCTATTTCAGTTAATACTGATTAGCAAAACGCTATAGAAT
552848	34	T	C	AATTCATACGATATTTCAACGTAGAAGATATTTTAGTAAGATT
553006	40	G	A	AATTCTCATATATCCTGTACGTAATATGACATTCGTACTATGT
553398	35	G	A	AATTCGGCGTACTAGACAATAATGAATCTTCATGGTTAGTATT
553499	14	T	C	AATTCATTTACCTTATTTATGAACTGGGTTGATTAGCTACAAA
553539	37	A	G	AATTCCTAGTTAATGTCCTGAGTATTCGAGGACTCAGAACATT
554772	20	T	G	AATTCCCAACACTGTATTTGACTTGTATGGCAGATTCAAGTAGAA
555082	31	A	G	AATTCGGTCAAATTTCCAAAAAGCAGAGAAATAAAATATTGTC
555445	41	A	T	AATTCACTGATTCCAAACATTCCTAAATTTGATATCCTGTATA
555616	14	T	G	AATTCAGATGAAATTTTGTGTGAAGAGGCAATGGAGAATTAGA
555956	7	T	C	AATTCCTCTGTTTCACATTACAGCTGTTTTGACTGACAAAGAC
555974	39	G	A	AATTCATGTATATAAGATTGATAGTTCAATTCAATTCTGATCA
556042	15	G	A	AATTCTTGCAATAAAAAAATAAACAGAATGAAGTTTAAATCAA
556227	12	G	T	AATTCTCTCATGGTGCGACTTTGTTACGATTCTGTGGTAGACT
556295	22	G	A	AATTCTTGACAAATGGGTGTCGGATCTACAGAATGATATTTCA
557228	7	T	C	AATTCCTTAGCATTAGATCCATGTTCATAATAATGGTGTAGAT
557323	15	T	A	AATTCAACGATAAGTTCATCATCATCATCATCATCATCATCATCA
557578	30	A	G	AATTCCGGAGCAGTAAAACTCAGAGGTACATCTTCCTCTAGCA
557630	7	A	G	AATTCCGAAGAAACATACTATAAGGCTTAGGTAACCATGTACA
558004	11	C	G	AATTCTTGCCCTTGCCTCCAGTATGACCATTTCCCAGAACAAT
558484	18	G	A	AATTCTTTTAAAATATCACAATACAGCCAATTCCTCTCAAAGA
558655	30	A	T	AATTCCACTATTTTCTTTCGTACGTAGGAAGTTCAACCATGGC
558801	40	A	G	AATTCGTTTCCTGATTTCGATGTAAATGGCTATGCTAATAATA
559182	10	T	C	AATTCTTGATTGTCATGTATTTTTGTATGAGAAAAAGATATAT
559444	38	C	T	AATTCATCAACAGAAAGAACATGTTTAATACCTTTATCCATGT
560193	9	C	T	AATTCGACCTTAAATTTTCAAAAACTAGTGTCGTAAAGAAAAT
560283	33	T	G	AATTCGCTCTTCAAATCACTAGTCTTGTACTATTGCCTTGCTTTT
561090	33	T	G	AATTCCTATAACAAATGGACGGATTTGATACAGAAGTTCAAGT
561150	6	A	T	AATTCAAAGAGCCCGTAAATATCAAAGTTTCTTTTCTATTAAT
561467	25	G	A	AATTCAGTTCGACTCATCCTGAACGTACGACGTCGTTTTCTTT
561592	34	C	T	AATTCAAACGCCGATACTTCATTGGACCCTTCTCTCGTATTAT
561960	15	A	G	AATTCCTCCATGTAACAGAAAGGAGAAGGTTCGGGTAACTGGA
561978	7	G	A	AATTCTGTTTCTAAAATATTTTGGACATGAATCTTGCTATCCA
562315	34	T	C	AATTCAAAATTATAATAGATTTTGTCATGTTTGTGCCCCCGGA
562884	11	G	T	AATTCTCCAAGTTTATCTTGTACAGAATGTAGTATTTTACAGT
563645	26	G	A	AATTCGAACTGGCGACAGCGGAGATGTCTGCAAGAGAATACAT
564263	19	A	G	AATTCTTTGGTAGAGAAGGAAAAGGCGTAAACCAAAAATAAGA
565295	8	G	T	AATTCATGAATAACCTTGAATACCTTTCTTTATCATCATGATT
565936	36	C	A	AATTCATGTGGAGATTTAAAGTTGTTAAAAACTACCGATTCAA
566032	16	G	A	AATTCTTCAGATCTCGAGCTTGATGCTGAAAAAGCAAATGATA
566183	26	T	C	AATTCTTCAATATTCCTGTTCCTGTTAATCATTTCCTGAATCC
567031	16	G	A	AATTCTTTCAAATAAAATTTTAGGACCTATCCAATTTAAGTTT
567365	27	G	T	AATTCAAAAAATGCAACGCATAAATTGTAAATTTTATTAAAAT
567746	24	C	G	AATTCACTTCTCTTTTTGGAGATGCCCTCCCTTCTTTGATATG
568495	10	A	T	AATTCACCTAAATCCTACAAAATAGACTTAGGCATGAAACCAT
569330	13	C	T	AATTCATTATGGCAGATGAACTGACTGTCTATAGAAATTAAGA
569770	10	A	G	AATTCCTTTATTTTTAATTCCATACCTATCCATCCGTTTACAT
569971	30	A	C	AATTCGTCTTCTTTTTCATTTCACAGAGAAATATTAGCCATCT
570343	13	A	T	AATTCCTGCATTAATGTTACTTTACAGAGAGTTTCCATATCTT
571068	31	T	C	AATTCTGTTATGCTCGTAAGAATGTACCTTTCGTACTCAATTC
571340	14	T	G	AATTCTGAACAAATTTTTAGTATATCCGCTTTATCATGTTTAC
571709	30	A	C	AATTCATATCCACGATATAGACCCTCATTCTTCACTGCCAAAT
571845	19	G	A	AATTCATTCTATCTCTTCAGCGCACAATATTTCTTTTGATAAC
571848	28	T	A	AATTCTATCGATGGGATACAACTGTCCTTTTCGTTCTGAAAAT
571992	39	A	C	AATTCGCCCTGCCTTCTCTCAAGAAATTTCAGTTTCTTCTAGTCA
572014	39	C	A	AATTCCTCCAACACAGACTGTGTAGTGCCATCCATCTAAAAAG
572535	24	T	C	AATTCAGAATCGCCTACATATTCTGATTCCAGCATTTCTGGAT
572694	27	A	G	AATTCATATGATACAAATATACAATAAAATAGTACATAAACCC
572704	13	T	A	AATTCTCAGAATTTTCTGAAATTCTGAAGTACAGTACAGACTA
573270	24	T	G	AATTCATCACACACAGTGAAAGTGTAATTTAATTGTTCGTTTG
573654	26	T	A	AATTCAGTATGAATTTTGCTGAATTTATAAAAATAGTAATATT
573916	16	C	A	AATTCTTTTGCGAAGAAATATTCAAGGTGAGTTACAAAATATG
575102	12	A	T	AATTCATCCGCTCCTGTCATTGGTCGATACTGTGGCTTCACTA
575251	6	G	T	AATTCGTGTAATAAAAGACAAAATCATTGAAGGAAGGCTTTCA
575523	25	T	C	AATTCCGACAATTTGCTGGAAGACTTTTCCTCCATGTTTGTTA
575569	21	G	T	AATTCAGAAAATTCAGCAAAGAAATTATATATAAACTGCCATC
575617	28	G	T	AATTCTGATATCAATGGACAGGTCTGGTCACAAGAAATACACG
575711	22	A	T	AATTCAGTCTCCATCATTTATAATTGTGAGCACAATTACTTAG
576392	6	T	A	AATTCTCTTTTTGAAATTTTTGACTTTCAGGTGTAGATTGTAT
576713	36	A	G	AATTCATCGTATGTGATTACTCCATCGTTGTTTGCATCCATTT
576899	38	G	A	AATTCGAGATCCACCTCCAAAAGTCAATATCCTCACAGTTACA
577256	7	G	A	AATTCAGTTCAAGAACTAGAAGTCTCTGACGAGACTGAAGCTC
578048	20	G	T	AATTCATTTGCCTGCGCGTTGAGAATTGGTCCTTCTTGTCGGG
578097	13	G	C	AATTCATTGGTTGGGGTTCCGTCGATTCTTTATATTTTAGTTT
578703	23	T	C	AATTCAAAGCATTTCTGGGTCATTCTTGGAAAAGTTTAGATAT
578751	11	C	A	AATTCTACTCCATTGAAGCAACGGGTGTTGCATGTAAGCAGGA
579592	34	T	C	AATTCAGATGTTGTGGACCAGAGATTCTGAAGACGCCCTGAAT
579996	28	A	G	AATTCAGTTGATAATAATCCAAAACTGATTCCTGCAACAAATA
580130	10	C	G	AATTCAAAAGGTTTCCTGTATTATGTATTTCGTGTTTGATGAT
580534	29	T	C	AATTCCTCAGTTTCATACCGGAAGTTGGTCTTGTCATCTCTGA
581107	11	C	A	AATTCGCATCCAAATAATTGTACATAGGATTTAAATGGTAAAA
583329	14	T	C	AATTCCCCCTTTTTGGCCTTGATTATTACTAATAAGATAAAAC
583386	31	C	T	AATTCTGATTATATTCAGTTTCAAATAATCCGTGTTTATTTTA
583623	23	T	C	AATTCTGTGAATGGGTATGTATTGATTAGAAGTTGCCTTTGAT
585531	23	A	G	AATTCGAATTTGAAGATGTAACAGTACATGAAATTGATGAAGT
585685	35	C	G	AATTCTTAATACCTTTACAGATAACTGAAACAAAGGAAAATCA
585698	8	C	A	AATTCCCCAGCCCATCGTTAGACCTTATCTTTTCTACTCAAAG
585757	10	G	A	AATTCAATTACTCTAGGTTTCAATGACCCTCGAATCACTTATG
586530	11	G	A	AATTCGAACTGACCATGGATCCTTGAAGTGGCTATTGCGTTTT
586608	20	C	A	AATTCAATTCAATTCTATGCTCAAAAACCATGATATTGATTAT
586987	38	T	C	AATTCAATACTGCCAATAACATTCTATAAGTGTCCCACGACTG
587359	27	G	A	AATTCCCAGCACATGGCATTGGTTCCGTTAAAGTTGTTGTCTG
587420	23	G	A	AATTCATACCTTTAATTCCACTGCATATGTCATACGTCACACA
587790	20	A	G	AATTCTTTTGATTGGATTCAATGTGATCTTCTATTGACACAGG
587889	13	T	C	AATTCCTTTTGATAACAATAAAATGTAAACCAGAGACTGGAAG
588479	26	A	C	AATTCTACTTATTTATCGCGACATAAAATCTCAGGTTTTCAAC
588938	9	T	G	AATTCGGAGGAAGCGTGGCCATGCGTAGACTCCCAGGTTATTT
589279	29	G	A	AATTCTAAGGAATTTTTGAGAAGATTTAGAAGTCACCATTTTC
589389	30	C	G	AATTCGGGGCATTTTTTCACATTGATAGGCAAAAGTAGGGCAA
589405	7	A	T	AATTCTTATAACTGATGGGAAATCAAGAACTTTATGGAATACC
589543	24	G	A	AATTCACCACCCCACGAGATGGCGTCTGTAATGCGAGTGATGC
589612	26	A	C	AATTCAAAGACCACTGTCGATAATACAATTGATTATTTCAAGT
590013	15	T	C	AATTCACATTACATTATATATGTATAATATCTACATCTTTAAC
590178	27	C	G	AATTCTGAATAATATAAAAGCTTTAACGCTGCTCAATTCTTCT
590214	18	A	T	AATTCTGTTCTTTTATTACACAACTTATTTAAAAAAAATCATT
590351	10	A	G	AATTCAATCGACGATTCATTTCTGAAATCAGCAGGTGCGCGAT
590708	17	G	T	AATTCCGATTCTCAGTGATTTCTGTTGTCTCCCTACTAAGGAG
591254	41	A	C	AATTCCATTATTTTCTGAGTAAAAGACTTTTAGGGTACTTATA
591501	11	T	C	AATTCAACAATCTATAGCTTACATTAGCTCCAATAATATAATT
592000	22	C	T	AATTCACCCTACTGAATAGAATTTAGTATGGTCTTGATGTCAC
592139	9	T	C	AATTCCTGTATAACAAAATTGAGAAATAAAAGAAAATGATGAT
592195	15	T	A	AATTCATGTATGCAATAGAAATAAGACATTATGTTTACCTGCA
592360	32	T	G	AATTCGTAAATACTTCCAAATTGGTAAAAATGGAGACAAAAAT
592804	33	T	C	AATTCCTCATAGGCTTGTAGGAAGCAAGTTTCCCTCACAACAG
592822	28	C	T	AATTCCTTGTCGCGCGTTTCAGAACTTCCGCGGTACAATAGGT
593062	17	A	G	AATTCTGATAATGTTTAATATAATTGAAATAAAGATAAGTCTC
593066	38	A	G	AATTCCTTCGTACTTGGATACCCCTTATTTGTATCCCGCGTAG
593090	17	T	C	AATTCGCTGTTTTCACTGTTGGTGATCTTTTCCTTATCTTTGT
593250	10	C	T	AATTCATACCGAACACAATTAAGTTGTATTTAATGAAGCGAAG
593273	18	A	T	AATTCGTAATGCGTCGTAAGCACGAAAAAAGACATATTAGAAT
593612	38	T	A	AATTCATACATTCAATACAAACCGAAGAAAATTGCCAAAAATT
593864	23	G	A	AATTCAAAAATAAAGAATATGAGGTTACTAACCACTTGATCAC
593868	26	T	G	AATTCGCTGGGTAACTGGACAAGTGTGATGGCTGTGCGCACGT
593996	40	G	A	AATTCTTATTAATTTAAGCAACTTGCTCATAAATAAAGTAGGA
594363	34	C	T	AATTCATGTTTCCTATCTTGTTCTACTTTTCCCCCATTTTAAA
594500	24	G	A	AATTCCTGGGTATTCCTTTAAAAGCAAAGTATTGTACCAATGT
595243	35	G	A	AATTCTCTCTACTTTACTTTCTGTCATTCAAGAGGCAGCTCAG
595373	24	C	A	AATTCTGAAATAATGAAATCTTACATGAATTTCTAATGTTTGT
596294	23	A	G	AATTCAGAATATATAAGATATTAAAATTTGCTTCTTTTAAAAC
597152	29	A	G	AATTCCTTGTATTTAGCTTTTCACCTTGAGTCGATCAGAATGC
598434	22	G	A	AATTCAGACGGGTATGTAAAGGAAAAAAATATGGCTAATAAAC
598526	18	A	T	AATTCTTCATTTTCTAGATATATTTGACATGGTATTCATTTAT
599317	21	G	A	AATTCATGATTTCAGAAATCATTACGTACAGATACACTGACAC
599388	30	T	C	AATTCAGTGTCACCTTTCATGTCATACTGTGAGTCAAACATTT
599719	8	A	G	AATTCTCGAGGCCAAATGGAAACAGAGTTCTGCTTTAAAAGAG
599731	12	G	A	AATTCGGCCACGGGAACTACAGTGAGTTTAGATGTCTTGAGCT
599943	16	G	T	AATTCTAAGGATAATGTAATAATACGAAGTACTTTAATTTGGT
600325	13	A	C	AATTCTTTTAAAATTATAACACAACTGTCCCTGTTTTTCATAG
600430	25	A	G	AATTCAGTCATGCTCGTCTGATCAGGACGAAACTTAACATATT
600444	27	G	T	AATTCTGCTTGTGAAATAGTAAAGCAGTATCTTCTATAGTTCA
600716	32	G	C	AATTCATATGAATTTTTGTAAGTAAGGACCAGAAAAATAAAAT
601485	31	C	T	AATTCTAGATCCCTGATTATGTAGGGATTTCTTTCTCTCTAGT
602217	8	A	G	AATTCTCACTTGGTCGTTCCCTTTTGGGGGTGCCTCATACTGT
602516	34	A	G	AATTCCGATAATTTGCTGAAGACCTTTCCTCCGAACAACGCAAAA
602711	12	A	G	AATTCTAGTGTACATCTTATTTCTTCATTGAAAGGTGACGTCA
602712	36	T	A	AATTCTAAACTAAACCAAACTGCTCTGTGAAAAATTATGCTTG
602749	26	C	T	AATTCATTCATGAATGAGTAAGATACATTTCATTAAAATTATT
603150	40	C	A	AATTCCTCTCTGAAAACAGCATTGGTCAATCAATAATTTCAAT
603178	30	G	A	AATTCCTCATGAAATTGTTGTTCACAAAAGTACATTAAGGTGA
603652	22	A	G	AATTCGGGTACTTAACCCTCTATCCCGTATACACGTGAGAATA
603745	14	T	A	AATTCAAATTTTATAGCTCATTTTCTAGATTTGTTATTGGTTT
603779	30	T	C	AATTCTCTCCATTTCTAATAGTTAGTTATTAATTTGCAAGATC
603818	15	C	A	AATTCCTCCTGCCTCTTGTTGCAGATTTATTTTTATACACTTA
604337	22	C	T	AATTCTTGGACTTCATCTTTACTATATCTTATAGTCAACACAT
605140	36	T	A	AATTCCGTACATAGTGCTTTCATATAATATCTACATATCTTTC
605589	14	T	C	AATTCATATAATCTTATAATTCGAATATGATTGCTCAAAACCT
605867	18	G	T	AATTCGTATGGACCTTGGACATGAAGAGGAATTAGTATTGGCA
607652	19	T	A	AATTCGGTTAACATTCTTAATCGCTTGATCCTAAAATATTATC
607816	12	C	T	AATTCCCCTCTCATCTCCCCCACCCAAGGAAGTGGCTACTGCT
607869	30	A	G	AATTCTTTTGGTCTCCGGCTAACATTTCTACCAATTATATGGG
607930	17	A	G	AATTCTTCTTTCAATAATTCTTCTGTTACATTGGATCTATGAA
608649	14	T	C	AATTCATGGTTGATATTTAAAGAGATTCGTTACCTGTGGGGTA
608913	32	G	T	AATTCGGAAAATAAAACCAGAAGGCACTAGTGAAATTCATGTT
608929	18	A	G	AATTCACAATTAGTTAAAGTCAGATAATGTCACAAATGGGAAG
609015	10	G	T	AATTCTCAAGGGTCCACTTTACGATAAAAACATATACACGTTG
609331	19	C	T	AATTCTTCATTTCTGGTACTTTTTCTCTGTTTCAGCATTTAGC
609734	36	T	G	AATTCTCCGATTTTTATCAAAATTATGGACTTTTTTAACGTAT
609963	9	A	C	AATTCTTGCACTAGAAACATAAGAAAACAGACATTTGAAGTTG
610332	36	G	A	AATTCATCTGAGCCATATTTGTACTTTGATAGGGCGGGTAAAT
610586	31	T	G	AATTCTTCCTCATCTTTCCAGTTTGTAAAGGTAAGGGCTGTTC
610631	26	C	A	AATTCACCTCAACTGTTGACTGAGTCAATACACTTTATATATA
610660	33	T	C	AATTCAAGAAGTATATTGAACTTGAAGTACACTGTCTCAGCAC
610886	10	G	A	AATTCTACAGAGAATGAAAGTTCATCACTTATCATACACTTAT
611409	25	C	T	AATTCAGGTACAAGTATTACTACTCTCATCTTACATAAAACAG
611514	26	G	A	AATTCATACATAAACATCTACATGTATTTTGTTATCTAGAAAA
611515	25	C	T	AATTCATTTCAACGACTTTCTGCACCATTGAAAGGGTGAACTG
612391	14	C	A	AATTCACATGATGCTCTTTTCATACAAATTCCATGTGAGGCAC
612758	13	C	T	AATTCACAGATACGGACACTAATTTGCAGTTTGAAGGTAATCA
613080	38	C	T	AATTCCAGGAATTATTGGGAATATTTACAAATTCTTTTAGGAG
613082	40	T	A	AATTCTCTCATACAGGGTCTCATTCAGGGTTAGGTCACTTTAT
613456	28	A	G	AATTCTGATGTTCATGTATACATGTACATGTAGCATAAGATGT
613708	16	A	G	AATTCATACTCTACCGCAAGTAGTACAAAATGCCCACGATGGA
613914	7	G	T	AATTCCGTCCGTTGTAAATTTGTGAAAGGTGAGCCAAGTTCAG
614527	39	C	T	AATTCTTCGTAATAGACTTTTAGGTATCAAAACATTTATGGAA
614764	8	A	T	AATTCGTTAAAAATGGTGCCATTAGTATAATGGGTTTTTCGTG
615053	12	G	A	AATTCTCTGAAAAGAGCATCAAAAGGACTTGTGAAAAACGAGT
615122	31	A	T	AATTCACCGTAGGCAATGTACGAAGGAAGTATAATATTTGGGA
615264	23	A	T	AATTCATGGCATGGAATAATTATCTAGTCGAGTCCACGCGGCA
615513	31	G	C	AATTCAGTATGCCACACTGTTATTTGTTTGGTTTCTTCTTTTA
615899	9	T	G	AATTCTTTTTGAGTTATGGTGAGCTTCCTGTGAGTTAGTGTGA
616582	26	G	T	AATTCTGCTATCATAAAAACGTCTTTAGCTATAATCATCACGA
616788	20	A	G	AATTCGGTTCTTGTTCTCAACAGAATGTCTCTGGACGTCAAAT
617492	33	C	G	AATTCAAAGCACCCATTCCCATGGGGCTTTTGCTTGGCGGAAG
617645	19	A	C	AATTCATGTTTGTATTGTAATGCTTTCTTTCATAAGTTTTCAT
617885	14	A	T	AATTCAAATCCATAAATACGAGGCTCACAACATAAGAATCAGC
619691	41	A	G	AATTCCCAAGGCAAGGCTAAATCGTGAGAATAGTTGAAATATG
619827	31	T	C	AATTCAAGAAGAATTTCGAAATTGTGCCGATATTAGCATTGGG
619878	24	T	C	AATTCGCCAAATTTATTTTTTACTACTCCTGTTTGTTCCAAAT
620335	28	A	G	AATTCAATATTCACAAAATTCCTATGGATGAACTAATATGATA
620714	27	A	G	AATTCCAGTGTGATTGGTTCGTAAGAAAAGTACTGGCTAAGTT
620991	25	A	G	AATTCCCGGATGATCCCCGTCTCCAATTGTTCCCATGGTTTGG
621059	9	C	T	AATTCCCTCTGTCCGTAGCACATTACTAAAACTACACTCAAGA
621914	22	G	A	AATTCTTGCACCTGAATATCCGAGTCTAATAAAATTTTGGCAT
622660	34	G	T	AATTCATTTTGCCAAAACTACATGATACAGTCTGAATCTTAGA
622674	16	T	C	AATTCCGCTCATTTTTCGCGGTATGTCAGCGTAGAACAAGAAA
623248	31	G	A	AATTCCCATGGCACAAATCCTTTGTTTAATGTTTAGGTGTTGA
623411	40	A	G	AATTCGTTTCTACGGTTGCTCATTTTGTTCATTTGAAGAACAG
629493	17	T	A	AATTCGAAGAAAATTTTAGTCTAAGAACATCTGAAATCCGTTCA
630812	9	A	C	AATTCGGTAAATATGATGATTTATGGAGTGATAAAACCAATATC
671252	20	T	C	AATTCATGTTTGACCATTATTCGTATATGCTCAATAATCGTTAT
679885	32	G	A	AATTCTGAAGGGGGGAAATAACATTTTTATAGAAATAGACTGGG
708482	33	A	G	AATTCTTTTACTGTACTTATAATTTCATGCCAATTTCAAGTTTT
712304	33	T	G	AATTCTATTTTATTTCAGCCAATTTTTTCTTCTTCTTCTTTTTC
725043	20	A	G	AATTCATTTTTTATGCATTAAAGCTGTTCAATATCGATTATATT
807841	33	C	T	AATTCTTTACCTTCTTAAAGAAAATGTCAAACCAGACACGTGTT
840693	30	C	T	AATTCAATTTGATAAATAGATCTGCATCACGCAATTTTTCATAC
